# Supplementary material for: ImmunoPET imaging of Trop2 in patients with solid tumours
Source: EMBO Mol Med. 2024 Apr 2;16(5):6. doi: 10.1038/s44321-024-00059-5 (PMC11099157; doi:10.1038/s44321-024-00059-5)
Supplement: Supplementary file 2 — Movie EV1 [file 44321_2024_59_MOESM2_ESM.zip]

Archive with 2 entries (2 files):
- EMM-2023-19211-V3-Movie_EV1.mp4
- Movie EV1.txt
