# Supplementary material for: ImmunoPET imaging of Trop2 in patients with solid tumours
Source: EMBO Mol Med. 2024 Apr 2;16(5):6. doi: 10.1038/s44321-024-00059-5 (PMC11099157; doi:10.1038/s44321-024-00059-5)
Supplement: Supplementary file 2 — Movie EV1 [file 44321_2024_59_MOESM2_ESM.zip › Movie EV1.txt]

Movie EV1. Dynamic [68Ga]Ga-NOTA-T4 immunoPET imaging in an adult male beagle dog in one hour.
