# Supplementary material for: ImmunoPET imaging of Trop2 in patients with solid tumours
Source: EMBO Mol Med. 2024 Apr 2;16(5):6. doi: 10.1038/s44321-024-00059-5 (PMC11099157; doi:10.1038/s44321-024-00059-5)
Supplement: Supplementary file 3 — Source data Fig. 1 [file 44321_2024_59_MOESM3_ESM.zip]

Archive with 13 entries (6 files):
- Figure 1/
- Figure 1/1A/
- Figure 1/1A/SDS-PAGE T4.jpg
- Figure 1/1B/
- Figure 1/1B/HPLC T4.tif
- Figure 1/1C/
- Figure 1/1C/T4_SPR.xls
- Figure 1/1D/
- Figure 1/1D/SDS-PAGE T5.jpg
- Figure 1/1E/
- Figure 1/1E/HPLC T5 .tif
- Figure 1/1F/
- Figure 1/1F/T5_SPR.xls
