# Supplementary material for: ImmunoPET imaging of Trop2 in patients with solid tumours
Source: EMBO Mol Med. 2024 Apr 2;16(5):6. doi: 10.1038/s44321-024-00059-5 (PMC11099157; doi:10.1038/s44321-024-00059-5)
Supplement: Supplementary file 3 — Source data Fig. 1 [file 44321_2024_59_MOESM3_ESM.zip › Figure 1/1C/T4_SPR.xls]

## Sheet: Raw_hT-T4_Kinetic_20231019
Cycle: 32 T4 0.9765625 nM_X	Cycle: 32 T4 0.9765625 nM_Y	Cycle: 33 T4 1.953125 nM_Y	Cycle: 34 T4 3.90625 nM_Y	Cycle: 35 T4 7.8125 nM_Y	Cycle: 36 T4 15.625 nM_Y	Cycle: 37 T4 31.25 nM_Y	Cycle: 38 T4 62.5 nM_Y	Cycle: 39 T4 125 nM_Y	Cycle: 40 T4 250 nM_Y	Cycle: 41 T4 500 nM_Y
-60.06	0.0430908	0.00775146	0.103455	0.048584	0.0415039	0.0319214	0.0203247	0.0675659	0.0405273	0.043457
-59.96	0.0528564	0.00384521	0.0995483	0.0446777	0.0415039	0.0307617	0.0164185	0.0636597	0.0397339	0.0493164
-59.86	0.0489502	0.00775146	0.0995483	0.048584	0.0454102	0.0249023	0.0164185	0.069519	0.0405273	0.0493164
-59.76	0.0557861	0.00598145	0.0966187	0.0573727	0.0561523	0.0336911	0.0134888	0.0783081	0.0375974	0.0463864
-59.66	0.053833	0.000915527	0.0946655	0.0437012	0.0385742	0.0258789	0.0115356	0.0704956	0.0356445	0.0444336
-59.56	0.0532532	0.0120544	0.0940857	0.0548402	0.04776	0.0311586	0.0109558	0.0660095	0.0409242	0.0438539
-59.46	0.0626221	0.0194702	0.102661	0.0622559	0.0563354	0.0385742	0.024231	0.0734253	0.0483398	0.0532227
-59.36	0.0596924	0.0067749	0.0927124	0.0593262	0.0405273	0.0356445	0.0115356	0.06073	0.0454102	0.0483398
-59.26	0.0587158	0.0136108	0.0995483	0.0563963	0.0532227	0.0327147	0.0183716	0.0675659	0.038574	0.0473631
-59.16	0.053833	0.00872803	0.0907593	0.057373	0.0541992	0.0336914	0.0134888	0.0685425	0.0375977	0.0483398
-59.06	0.0454407	0.0120544	0.0901794	0.0567932	0.0458069	0.0331116	0.0160217	0.0601501	0.0409241	0.0419006
-58.96	0.0548096	0.00579834	0.0800171	0.0466309	0.0512695	0.0366211	0.0183716	0.0597534	0.034668	0.0454102
-58.86	0.0530396	0.0106812	0.0770874	0.0390015	0.0444336	0.0250854	0.00762939	0.0579834	0.0336914	0.034668
-58.76	0.0509033	0.00189209	0.0682983	0.0368651	0.0336914	0.0190428	0.00665283	0.0558472	0.0229491	0.0336913
-58.66	0.0577393	0.00286865	0.0692749	0.0300293	0.0307617	0.0102539	0.0154419	0.0490112	0.0250854	0.026062
-58.56	0.0587158	0.00775146	0.0800171	0.0349119	0.0415039	0.0112302	0.0164185	0.0578003	0.0190427	0.0336912
-58.46	0.0557861	0.0067749	0.0770874	0.0280762	0.0288086	0.00830078	0.0134888	0.0587769	0.0180664	0.0268555
-58.36	0.0509033	0.00189209	0.0682983	0.017334	0.0317383	0.00927734	0.00469971	0.0480347	0.019043	0.027832
-58.26	0.0704346	-6.10352e-05	0.0714111	0.0270995	0.0356445	0.0131835	0.0125122	0.0617065	0.0229492	0.0356445
-58.16	0.0548096	0.00384521	0.062439	0.0251465	0.0375977	0.00146484	0.0164185	0.0558472	0.0112305	0.0395508
-58.06	0.0675049	0.0098877	0.0751343	0.0280763	0.0444336	0.0122072	0.0271606	0.0626831	0.0180665	0.0405275
-57.96	0.0606689	0.015564	0.0741577	0.0145874	0.0532227	0.0249023	0.0359497	0.0617065	0.0112305	0.0493164
-57.86	0.0645752	0.00775146	0.0585327	0.0153809	0.0387573	0.0209961	0.0300903	0.0499878	0.0112305	0.0395508
-57.76	0.0655518	0.0067749	0.0692749	0.0241697	0.0366211	0.0258787	0.0447388	0.06073	0.0239255	0.0502927
-57.66	0.053833	0.00286865	0.0595093	0.0241699	0.0307617	0.00164795	0.0388794	0.0490112	0.0336914	0.0405273
-57.56	0.0665283	-6.10352e-05	0.0663452	0.0212403	0.027832	-0.00244135	0.0476685	0.0617065	0.0424805	0.0356446
-57.46	0.0637817	0.0116577	0.0643921	0.0290527	0.0395508	-0.00439453	0.0535278	0.0636597	0.0385742	0.0250854
-57.36	0.0596924	0.000915527	0.0614624	0.0124512	0.0385742	-0.00732422	0.0466919	0.0626831	0.0395508	0.0170898
-57.26	0.0596924	0.000915527	0.0614624	0.0163575	0.0288086	-0.00146478	0.0584106	0.0568237	0.017273	0.0112305
-57.16	0.0577393	-0.00299072	0.0692749	0.0144043	0.0366211	0.00439453	0.0603638	0.0638428	0.00439453	0.019043
-57.06	0.0587158	0.00384521	0.0604858	0.0114746	0.043457	0.00732422	0.0671997	0.0656128	0.0112305	0.0200195
-56.96	0.0643921	0.00952148	0.0603027	0.00543213	0.0393677	-0.00262451	0.0709229	0.0615234	0.00714111	0.0296021
-56.86	0.0557861	0.000915527	0.0673218	0.00854492	0.0405273	-0.00146484	0.079895	0.0626831	0.00830078	0.0327148
-56.76	0.0567627	0.00109863	0.0577393	-0.00219715	0.0454102	-0.000488162	0.0652466	0.0636597	-0.000488162	0.0180665
-56.66	0.0548096	0.00775146	0.0643921	0.00756836	0.0551758	-0.00244141	0.0730591	0.0578003	0.00732422	0.0219727
-56.56	0.0626221	0.00384521	0.0702515	-0.00219744	0.0454102	-0.00048846	0.0691528	0.0578003	0.00341779	0.0200194
-56.46	0.0635986	0.00872803	0.071228	-0.00201416	0.0463867	0.000488281	0.0517578	0.0587769	0.00439453	0.00927734
-56.36	0.0577393	0.00482178	0.0653687	-0.0090332	0.0405273	-0.00421143	0.0193481	0.0587769	-0.00537109	0.0151367
-56.26	0.0596924	0.0126343	0.0731812	-0.0109863	0.0424805	0.000488281	-0.013855	0.0646362	-0.00927734	0.0112305
-56.16	0.069458	0.00872803	0.0673218	-0.0168457	0.0522461	-0.00341797	-0.00878906	0.0646362	0.000488281	0.0162964
-56.06	0.0655518	0.0126343	0.0634155	-0.0090332	0.057312	0.000488281	-0.0236206	0.06073	0.0102539	0.0151367
-55.96	0.069458	0.0223999	0.0653687	-0.00512695	0.0463867	-0.00341797	-0.02948	0.0646362	0.0219727	0.00927734
-55.86	0.069458	0.0321655	0.0692749	0.000732422	0.050293	0.000488281	-0.0392456	0.0724487	0.0172729	0.00537109
-55.76	0.0772705	0.0302124	0.0673218	-0.00317371	0.0522461	0.0083009	-0.0333862	0.0685425	0.0219728	0.00732434
-55.66	0.0753174	0.0380249	0.071228	0.0065918	0.0639648	0.00634766	-0.0333862	0.0822144	0.0258789	0.0112305
-55.56	0.0772705	0.0341187	0.0614624	0.00268543	0.0639648	0.0122069	-0.0392456	0.0736084	0.0278319	-0.00244153
-55.46	0.0743408	0.046814	0.0643921	-0.000244141	0.0571289	0.0151367	-0.0441284	0.0734253	0.0288086	-0.00146484
-55.36	0.0802002	0.0487671	0.0702515	-0.00805664	0.0629883	0.0170898	-0.0410156	0.0812378	0.0366211	0.0180664
-55.26	0.0860596	0.0429077	0.0702515	-0.0147098	0.0629883	0.0170895	-0.053894	0.0753784	0.0346677	0.0122067
-55.16	0.0729675	0.028656	0.0657654	-0.0203552	0.0585022	0.00479126	-0.0622864	0.0708923	0.032135	-0.00204468
-55.06	0.0733643	0.0380249	0.0673218	-0.022705	0.0620117	0.00634772	-0.0509644	0.0744019	0.0336915	0.0045777
-54.96	0.0782471	0.0292358	0.078064	-0.0197754	0.0473633	0.00653076	-0.0460815	0.069519	0.0249023	0.000488281
-54.86	0.0727844	0.026886	0.0718079	-0.0271912	0.0411072	-0.00595093	-0.0476379	0.0542908	0.0194397	-0.00692749
-54.76	0.0714111	0.0310059	0.0876465	-0.00238127	0.0229492	0.0169058	-0.0333862	0.0587769	0.0297843	-0.0122079
-54.66	0.058136	0.0395813	0.0962219	0.00424194	0.0233459	0.0332947	-0.0212708	0.0544739	0.0489197	-0.032135
-54.56	0.0696411	0.0272827	0.093689	-0.0244753	0.0395508	0.0112302	-0.00311279	0.0558472	0.0209959	-0.0268557
-54.46	0.0557861	0.0302124	0.086853	-0.0285645	0.026062	0.00439453	-0.00213623	0.045105	0.0180664	-0.0356445
-54.36	0.0645752	0.0331421	0.0917358	-0.0256348	0.0141602	0.00732422	0.0105591	0.0374756	0.0307617	-0.0483398
-54.26	0.0714111	0.0380249	0.0938721	-0.00707966	0.0209961	0.0192265	0.0349731	0.0255737	0.0395512	-0.0356441
-54.16	0.0952454	0.0403748	0.0970154	-0.00668335	0.0350647	0.0184631	0.0568542	0.0201111	0.0536194	-0.0254822
-54.06	0.107361	0.0653687	0.0927124	0.0230083	0.0405273	0.0520611	0.079895	0.0197144	0.115355	-0.0141621
-53.96	0.11203	0.0747375	0.0970154	0.0628357	0.0624084	0.0840759	0.0861511	0.0357361	0.193451	-0.0641785
-53.86	0.121613	0.0765076	0.0835266	0.0364685	0.0751038	0.0643616	0.0941467	0.0495911	0.1409	-0.150299
-53.76	0.124146	0.0595093	0.0751343	0.0144047	0.0874023	0.0375981	0.0896606	0.0490112	0.0844731	-0.122741
-53.66	0.131561	0.0473938	0.0532532	-0.00473022	0.0870056	0.0254822	0.0861511	0.0591736	0.0469666	-0.0149231
-53.56	0.135864	0.0419312	0.0575562	-0.0168429	0.0932617	0.00635046	0.079895	0.0744019	0.0239286	0.0803861
-53.46	0.14212	0.02005	0.0610657	-0.00747681	0.0889587	-0.000701904	0.0630798	0.0603333	0.0196228	0.143646
-53.36	0.124329	0.00775146	0.0565796	-0.0158691	0.0766602	-0.0114136	0.0426025	0.0441284	0.00537109	0.148926
-53.26	0.121033	0.00482178	0.0603027	-0.00317156	0.0834961	0.00634992	0.0458984	0.06073	0.00634992	0.140139
-53.16	0.11145	-0.00201416	0.0722046	0.00366211	0.0774536	0.019043	0.0250244	0.0636597	0.0151367	0.135254
-53.06	0.0960083	-0.00689697	0.0692749	0.00268638	0.0651245	0.0180672	0.0146484	0.0685425	0.0180672	0.0971688
-52.96	0.0796204	-0.0248718	0.0649719	-0.0152893	0.0479431	0.00595093	-0.00369263	0.0669861	-0.0358582	0.0596619
-52.86	0.0778503	-0.0426331	0.0569763	-0.0467224	0.0223694	-0.0215759	-0.00546265	0.0534973	-0.10556	0.0614319
-52.76	0.0655518	-0.0576782	0.0536499	-0.0383283	-0.00518799	-0.0151349	-0.0314331	0.0411987	-0.0748883	0.117494
-52.66	0.0606689	-0.0352173	0.0643921	-0.0100098	-0.0112305	0.0131836	-0.0402222	0.0324097	-0.0200195	0.0906982
-52.56	0.065155	-0.0229187	0.0872498	0.00698662	-0.0176697	0.0379925	-0.0396423	0.0368958	-0.00107002	-0.0290241
-52.46	0.0688782	-0.0133362	0.0952454	0.0274963	-0.0194397	0.0545959	-0.0378723	0.0503845	0.0213928	-0.111237
-52.36	0.0766907	0.0140076	0.0979919	0.0196838	-0.0245056	0.0596619	-0.0222473	0.0699158	0.0467834	-0.153412
-52.26	0.0860596	0.0292358	0.0928955	0.00597781	-0.0315552	0.0678675	-0.0078125	0.0765381	0.0612146	-0.170231
-52.16	0.101501	0.0310059	0.0876465	-0.0355835	-0.0172729	0.0715942	0.0123291	0.0966797	0.0637817	-0.197754
-52.06	0.127075	0.038208	0.105408	-0.0674463	0.000488281	0.0651221	0.0457153	0.1203	0.0455908	-0.19208
-51.96	0.139954	0.0390015	0.0948486	-0.0881348	0.00244141	0.0182495	0.0332031	0.104675	-0.00128174	-0.157715
-51.86	0.147583	0.0497437	0.0927124	-0.0539551	0.0151367	0.000488281	0.0232544	0.108765	-0.0151367	-0.0739136
-51.76	0.137238	0.0589294	0.0901794	-0.0174252	0.0145569	-0.0176693	0.0429993	0.101166	-0.0176693	-0.0381771
-51.66	0.140167	0.0638123	0.0892029	0.00894165	0.0174866	0.00088501	0.0763855	0.0943298	-0.00497437	-0.0176697
-51.56	0.128052	0.055603	0.086853	0.0163575	0.0249023	0.010254	0.0779419	0.0880737	0.00244153	0.00927746
-51.46	0.134888	0.0643921	0.093689	0.0251465	0.027832	0.0170898	0.0820313	0.0714722	0.00537109	0.0239258
-51.36	0.132935	0.0565796	0.0917358	0.0251465	0.0395508	0.0202026	0.0828247	0.0773315	0.0131836	0.0336914
-51.26	0.141907	0.0663452	0.0956421	0.050537	0.0551758	0.0268554	0.0984497	0.0890503	0.0268554	0.043457
-51.16	0.138794	0.0635986	0.0987549	0.0544434	0.0473633	0.034668	0.100403	0.0863037	0.0162964	0.0395508
-51.06	0.130981	0.0585327	0.093689	0.050537	0.059082	0.0327148	0.112122	0.0812378	0.0151367	0.0571288
-50.96	0.130005	0.0673218	0.100525	0.0554199	0.0631714	0.0317383	0.113098	0.0861206	0.0219727	0.0620117
-50.86	0.118286	0.0692749	0.0829468	0.0476074	0.0483398	0.027832	0.103333	0.0822144	0.0102539	0.0483398
-50.76	0.110474	0.0653687	0.0790405	0.0495603	0.0444336	0.0297849	0.09552	0.0900269	0.000488043	0.0502927
-50.66	0.0977783	0.0682983	0.0722046	0.0427246	0.0473633	0.0131836	0.0828247	0.0675659	-0.00634766	0.0336914
-50.56	0.0948486	0.0692749	0.0575562	0.0397949	0.050293	0.00244141	0.0740356	0.0665894	-0.0209961	0.0385742
-50.46	0.0889893	0.0692749	0.0634155	0.0339355	0.050293	-0.0139771	0.0740356	0.0724487	-0.0112305	0.0436401
-50.36	0.0870361	0.0673218	0.055603	0.0280762	0.0483398	-0.0131836	0.0818481	0.0841675	-0.0131836	0.0424805
-50.26	0.0823364	0.0634155	0.0477905	0.0319824	0.0581055	-0.0131836	0.0838013	0.0900269	0.000488281	0.0327148
-50.16	0.0708313	0.0530701	0.0452576	0.0235901	0.0497131	-0.0137634	0.0628967	0.101166	0.00186157	0.0360413
-50.06	0.0772705	0.0497437	0.0477905	0.0233767	0.0405273	0.00714135	0.0701294	0.107605	0.00244164	0.0424807
-49.96	0.0698547	0.0462341	0.0579529	0.0226135	0.0467834	0.0204163	0.0822449	0.123627	0.0145569	0.0624084
-49.86	0.0733643	0.0516968	0.071228	0.0464478	0.0541992	0.0395508	0.103333	0.129089	0.027832	0.0698242
-49.76	0.0596924	0.0321655	0.0829468	0.0456543	0.065918	0.0270386	0.09552	0.111511	0.0161133	0.0541992
-49.66	0.0700378	0.0483704	0.0991516	0.059906	0.0860291	0.030365	0.101959	0.115997	0.0178528	0.0704041
-49.56	0.0626221	0.0409546	0.078064	0.0446774	0.0708008	0.0131833	0.0750122	0.104675	-0.00634795	0.0590817
-49.46	0.0509033	0.0487671	0.0604858	0.0407715	0.0668945	0.0112305	0.0671997	0.0870972	-0.00830078	0.0415039
-49.36	0.0284424	0.0458374	0.0575562	0.041748	0.0541992	0.00634766	0.0525513	0.0783081	-0.0170898	0.0366211
-49.26	0.0276489	0.0458374	0.0634155	0.0429073	0.0600586	0.00830036	0.06427	0.0736084	-0.0170903	0.0522457
-49.16	0.0098877	0.0409546	0.0577393	0.0368652	0.0395508	-0.00244141	0.0535278	0.0617065	-0.0219727	0.0375977
-49.06	0.0190735	0.0306091	0.0462341	0.0323791	0.0428772	-0.0127869	0.052948	0.065033	-0.0186463	0.040924
-48.96	0.0137939	0.0331421	0.0487671	0.0310059	0.0493164	-0.00830078	0.0457153	0.0597534	-0.0200195	0.0395508
-48.86	0.022583	0.0430908	0.0595093	0.0358887	0.0541992	-0.00341797	0.0564575	0.0685425	-0.00537109	0.050293
-48.76	0.0186768	0.0419312	0.0634155	0.0300294	0.0483398	0.00244147	0.0603638	0.0646362	0.00830084	0.0444337
-48.66	0.0216064	0.0370483	0.0643921	0.0270996	0.059082	0.00146484	0.0613403	0.0753784	0.0249023	0.0571289
-48.56	0.0284424	0.0360718	0.0770874	0.0339355	0.0717773	0.0239257	0.0759888	0.0841675	0.0239257	0.0698242
-48.46	0.022583	0.0380249	0.0848999	0.0319824	0.0737305	0.0239258	0.0740356	0.0880737	0.027832	0.0717773
-48.36	0.0137939	0.0350952	0.0819702	0.0427246	0.0766602	0.0249023	0.0761719	0.0792847	0.0307617	0.0805664
-48.26	0.0264893	0.0497437	0.0848999	0.0515135	0.0854492	0.0278319	0.0818481	0.0880737	0.0239256	0.0776365
-48.16	0.0177002	0.0448608	0.0800171	0.0563965	0.0844727	0.0288086	0.0730591	0.0870972	0.019043	0.0786133
-48.06	0.00695801	0.0458374	0.0848999	0.0612791	0.0748901	0.0278319	0.0681763	0.0822144	0.0180662	0.0631712
-47.96	0.0118408	0.0448608	0.0761108	0.0524902	0.0727539	0.019043	0.0671997	0.0734253	0.00927734	0.0610352
-47.86	0.00695801	0.0360718	0.071228	0.0378418	0.0639648	0.00830078	0.0584106	0.0724487	0.00439453	0.0522461
-47.76	0.0118408	0.0350952	0.0604858	0.032959	0.0629883	0.00927734	0.0574341	0.0773315	0.00341797	0.0512695
-47.66	0.0255127	0.031189	0.0682983	0.0368652	0.0629883	0.0131836	0.0671997	0.0734253	0.00848389	0.0571289
-47.56	0.0255127	0.0292358	0.062439	0.0270997	0.0629883	0.019043	0.0671997	0.0675659	-0.00830072	0.0454102
-47.46	0.022583	0.0302124	0.0575562	0.0339355	0.0581055	0.0153198	0.0584106	0.0685425	-0.00732422	0.0522461
-47.36	0.0206299	0.0302124	0.0614624	0.0233765	0.0600586	0.012207	0.0466919	0.0568237	-0.00927734	0.0522461
-47.26	0.0264893	0.024353	0.0575562	0.0261227	0.0541992	0.0219724	0.0545044	0.0665894	-0.00927764	0.0522458
-47.16	0.00891113	0.0223999	0.0536499	0.0183105	0.0522461	0.0141602	0.0466919	0.0587769	-0.00537109	0.0541992
-47.06	0.00793457	0.0175171	0.0682983	0.0290525	0.0610352	0.0288084	0.0515747	0.0753784	0.00927711	0.0688474
-46.96	-0.00360107	0.0145874	0.0614624	0.0124512	0.050293	0.0219727	0.0388794	0.0685425	0.012207	0.0620117
-46.86	0.000518799	0.00930786	0.0659485	0.0157776	0.0438538	0.0213928	0.0433655	0.0777283	0.0116272	0.0711975
-46.76	0.0128174	0.0165405	0.0614624	0.0144043	0.0600586	0.0336914	0.0388794	0.0802612	0.0239258	0.0698242
-46.66	0.0128174	0.0165405	0.071228	0.0222168	0.0717773	0.0336914	0.048645	0.0900269	0.0200195	0.0737305
-46.56	0.00793457	0.0214233	0.062439	0.0192872	0.0610352	0.0385743	0.0437622	0.09021	0.0131837	0.0786134
-46.46	0.0206299	0.0341187	0.0653687	0.0202637	0.0776367	0.0375977	0.0564575	0.0861206	0.027832	0.0874023
-46.36	0.0206299	0.024353	0.0497437	0.026123	0.0698242	0.0317383	0.0611572	0.0861206	0.0219727	0.0717773
-46.26	0.0303955	0.0341187	0.0653687	0.0358883	0.0698242	0.0317379	0.0681763	0.0822144	0.0278317	0.0815426
-46.16	0.0206299	0.024353	0.0614624	0.026123	0.0541992	0.0219727	0.0634766	0.076355	0.00830078	0.0834961
-46.06	0.0216064	0.0253296	0.0663452	0.0212401	0.059082	0.022949	0.0476685	0.0675659	0.00341779	0.0786131
-45.96	0.0108643	0.024353	0.0751343	0.0222168	0.050293	0.012207	0.0427856	0.0626831	-0.0112305	0.0795898
-45.86	0.00891113	0.0184937	0.0790405	0.026123	0.0541992	0.0200195	0.0427856	0.0509644	-0.0120239	0.0678711
-45.76	0.00695801	0.000915527	0.0731812	0.0241701	0.0424805	0.0200197	0.0213013	0.0392456	-0.0249022	0.0561525
-45.66	0.0122375	0.0120544	0.0726013	0.0255432	0.0575256	0.0311584	0.0265808	0.0464783	-0.0254822	0.0606384
-45.56	0.0206299	0.0145874	0.0770874	0.0280761	0.0612183	0.0239257	0.0193481	0.0353394	-0.0268555	0.0581054
-45.46	0.0313721	0.00970459	0.0761108	0.0368652	0.0493164	0.0288086	0.0281372	0.038269	-0.0180664	0.0610352
-45.36	0.0255127	0.00775146	0.0702515	0.0270996	0.043457	0.0229492	0.0183716	0.0421753	-0.0200195	0.0551758
-45.26	0.0245361	0.0067749	0.0595093	0.0261227	0.0424805	0.0219724	0.0213013	0.0411987	-0.00537139	0.0639645
-45.16	0.022583	0.0067749	0.0516968	0.00854492	0.034668	0.00830078	0.00958252	0.0384521	-0.00732422	0.0561523
-45.06	0.0245361	0.0126343	0.0595093	0.00970459	0.0405273	0.0200195	0.0154419	0.0431519	-0.00146484	0.0678711
-44.96	0.0284424	0.00872803	0.0595093	0.00268555	0.0366211	0.0200195	0.0154419	0.0392456	0.00439453	0.0737305
-44.86	0.022583	0.0067749	0.0634155	0.000732422	0.0327148	0.027832	0.0232544	0.0411987	-0.00341797	0.065918
-44.76	0.0216064	0.00500488	0.0663452	0.0095216	0.043457	0.032715	0.0320435	0.0402222	0.00146496	0.072754
-44.66	0.0284424	0.000915527	0.0645752	0.0222168	0.0405273	0.0297852	0.0349731	0.0529175	0.0102539	0.0698242
-44.56	0.0284424	0.0106812	0.0575562	0.0222167	0.0522461	0.0375975	0.0400391	0.0490112	0.00634754	0.0795897
-44.46	0.0352783	0.0175171	0.0643921	0.0270996	0.059082	0.0288086	0.0418091	0.0460815	-0.00244141	0.0727539
-44.36	0.0509033	0.0233765	0.0800171	0.0270996	0.0610352	0.0444336	0.0476685	0.0578003	0.00927734	0.0786133
-44.26	0.0391846	0.0214233	0.0682983	0.0212402	0.043457	0.0424804	0.0418091	0.0460815	-0.00244147	0.0668945
-44.16	0.0479736	0.0263062	0.0770874	0.0144043	0.0483398	0.0415039	0.0408325	0.0509644	0.000488281	0.0600586
-44.06	0.0479736	0.0204468	0.0731812	0.0202634	0.0424805	0.0465696	0.0408325	0.0548706	0.00634742	0.0659177
-43.96	0.053833	0.0263062	0.071228	0.00854492	0.0463867	0.043457	0.0349731	0.045105	-0.0100708	0.0494995
-43.86	0.0528564	0.0390015	0.0800171	0.00756836	0.0551758	0.0522461	0.0379028	0.0441284	-0.00830078	0.0551758
-43.76	0.0483704	0.0267029	0.0716248	-0.000823975	0.0506897	0.0438538	0.0334167	0.0290833	-0.0264587	0.0526428
-43.66	0.0489502	0.031189	0.0663452	0.00366211	0.0465698	0.0483398	0.0359497	0.0324097	-0.0219727	0.043457
-43.56	0.0616455	0.039978	0.0653687	0.0065915	0.0444336	0.047363	0.0341797	0.0314331	-0.0229495	0.0463864
-43.46	0.0596924	0.0263062	0.0595093	0.00463867	0.0170898	0.0454102	0.0154419	0.0275269	-0.0268555	0.0405273
-43.36	0.0567627	0.0390015	0.0526733	0.0114746	0.0141602	0.0541992	0.00860596	0.0304565	-0.0141602	0.0375977
-43.26	0.056366	0.0335388	0.0472107	0.0118714	0.00869751	0.038971	0.00704956	0.0308533	-0.0196227	0.0419007
-43.16	0.0606689	0.0448608	0.0343018	0.00366211	0.000488281	0.0444336	0.00860596	0.0363159	-0.0219727	0.0493164
-43.06	0.0528564	0.0429077	0.0194702	-0.000244141	-0.0131836	0.0463867	0.0105591	0.0285034	-0.0239258	0.0454102
-42.96	0.0587158	0.0370483	0.0233765	-0.00494385	-0.00146484	0.0424805	0.0105591	0.0402222	-0.0200195	0.0454102
-42.86	0.0489502	0.046814	0.0292358	-0.000244141	0.00830078	0.050293	0.0203247	0.0402222	-0.00439453	0.0551758
-42.76	0.0509033	0.0565796	0.0253296	0.0114745	0.0055542	0.0581054	0.0222778	0.0421753	-0.00244147	0.0668945
-42.66	0.0518799	0.0458374	0.0341187	0.0202637	0.00732422	0.0629883	0.0310669	0.0509644	0.00634766	0.0756836
-42.56	0.0473938	0.0511169	0.0452576	0.0314024	0.0184631	0.058502	0.0324402	0.0523376	0.0174864	0.0770567
-42.46	0.0489502	0.046814	0.0409546	0.0270996	0.0239258	0.0639648	0.0281372	0.0578003	0.0131836	0.0825195
-42.36	0.0499268	0.0536499	0.0477905	0.0339355	0.0170898	0.0708008	0.0349731	0.0587769	0.0200195	0.0913086
-42.26	0.0479736	0.0516968	0.0458374	0.0319821	0.0229492	0.064941	0.0369263	0.0724487	0.018066	0.0991207
-42.16	0.0489502	0.0565796	0.0370483	0.0278931	0.0200195	0.050293	0.0437622	0.0597534	0.019043	0.090332
-42.06	0.0616455	0.0751343	0.0516968	0.0429074	0.0327148	0.062988	0.0466919	0.0665894	0.0219724	0.0991208
-41.96	0.053833	0.0673218	0.0438843	0.0280762	0.0209961	0.059082	0.0388794	0.0548706	0.0200195	0.0854492
-41.86	0.0635986	0.0770874	0.0536499	0.0425415	0.0249023	0.0766602	0.0388794	0.0490112	0.0141602	0.0913086
-41.76	0.0596924	0.0829468	0.0497437	0.0456542	0.0288086	0.0727538	0.0408325	0.0509644	0.0161132	0.0768431
-41.66	0.0665283	0.0839233	0.0507202	0.0427246	0.0200195	0.0795898	0.0281372	0.038269	0.0112305	0.0766602
-41.56	0.0528564	0.0897827	0.0526733	0.0427246	0.00634766	0.065918	0.0125122	0.0363159	0.0151367	0.0668945
-41.46	0.0606689	0.0897827	0.046814	0.0427246	0.0102539	0.0651245	0.0183716	0.0421753	0.00927734	0.0727539
-41.36	0.0616455	0.0946655	0.0477905	0.0495605	0.0112305	0.0532227	0.00762939	0.0372925	0.0141602	0.0717773
-41.26	0.0704346	0.0878296	0.031189	0.0380247	0.00830078	0.0522459	0.000793457	0.0304565	0.00732404	0.061035
-41.16	0.0714111	0.0946655	0.0302124	0.0358887	0.00341797	0.0512695	0.00762939	0.0353394	0.012207	0.0600586
-41.06	0.0655518	0.0946655	0.0204468	0.0397949	0.00341797	0.0551757	0.00177002	0.0411987	0.0161132	0.0541992
-40.96	0.0733643	0.0829468	0.0223999	0.0378418	0.00537109	0.0532227	0.00567627	0.0392456	0.0141602	0.0620117
-40.86	0.0714111	0.0888062	0.0341187	0.0495605	0.00732422	0.0649414	0.00177002	0.0509644	0.0161133	0.0639648
-40.76	0.0684814	0.0819702	0.0272827	0.0427247	0.0102539	0.0581056	0.00860596	0.0441284	0.0190431	0.0649415
-40.66	0.0723877	0.0819702	0.031189	0.0466309	0.0239258	0.0717773	0.0183716	0.0578003	0.0229492	0.0629883
-40.56	0.0802002	0.0792236	0.0350952	0.0446773	0.0336914	0.0698238	0.0164185	0.0558472	0.0307613	0.0708004
-40.46	0.0645752	0.0604858	0.0292358	0.0474243	0.0219727	0.0620117	0.00469971	0.053894	0.019043	0.0688477
-40.36	0.0714111	0.0778809	0.0321655	0.0526733	0.0249023	0.0825195	0.017395	0.0665894	0.0317383	0.0717773
-40.26	0.0665283	0.0800171	0.0370483	0.0505369	0.0297852	0.0776365	0.0222778	0.0617065	0.0268553	0.0727537
-40.16	0.0714111	0.0848999	0.0321655	0.0456543	0.0249023	0.0727539	0.0271606	0.0665894	0.0317383	0.0756836
-40.06	0.0645752	0.0878296	0.0390015	0.0485838	0.027832	0.0756834	0.0203247	0.0597534	0.0366209	0.0708006
-39.96	0.069458	0.0829468	0.0497437	0.0437012	0.0229492	0.0708008	0.0252075	0.0548706	0.0415039	0.0698242
-39.86	0.0616455	0.0751343	0.0419312	0.050354	0.0249023	0.0727539	0.017395	0.0529175	0.0395508	0.0678711
-39.76	0.0704346	0.0800171	0.0429077	0.0524902	0.0200195	0.067871	0.0222778	0.0421753	0.0249023	0.0532226
-39.66	0.0841064	0.0733643	0.0350952	0.0575562	0.0239258	0.0756836	0.0164185	0.0460815	0.0170898	0.0512695
-39.56	0.0762939	0.0632324	0.031189	0.038818	0.0102539	0.0737301	0.0144653	0.0324097	0.0190426	0.0375973
-39.46	0.0675049	0.0684814	0.0380249	0.0339355	0.00732422	0.059082	0.00567627	0.0353394	0.0102539	0.0405273
-39.36	0.069458	0.055603	0.0282593	0.0241699	-0.00439453	0.059082	0.00958252	0.02948	0.0141602	0.034668
-39.26	0.053833	0.0516968	0.0223999	0.00854474	-0.00439453	0.0532225	-0.000183105	0.02948	0.00439435	0.0307615
-39.16	0.04953	0.0415344	0.0180969	0.0140076	-0.00479126	0.0489197	0.00918579	0.025177	0.00985718	0.030365
-39.06	0.0509033	0.0429077	0.0194702	0.00952131	0.00634766	0.054199	0.0105591	0.0206909	0.00537091	0.0356444
-38.96	0.0460205	0.0419312	0.0184937	0.0144043	0.00146484	0.0493164	0.00567627	0.0255737	0.0102539	0.0405273
-38.86	0.0454407	0.0472107	0.0237732	0.0196838	0.01651	0.0624084	0.0109558	0.0308533	0.0155334	0.0458069
-38.76	0.053833	0.0458374	0.0341187	0.0183103	0.0151367	0.0551755	0.0193481	0.0392456	0.0239255	0.0592649
-38.66	0.0469971	0.0390015	0.0272827	0.0212402	0.00830078	0.0483398	0.0125122	0.0421753	0.0170898	0.0454102
-38.56	0.053833	0.0458374	0.024353	0.0183102	0.00537109	0.0551755	0.00958252	0.0392456	0.0239255	0.0522458
-38.46	0.0553894	0.0337219	0.0259094	0.0198669	0.00888062	0.0469666	0.00137329	0.040802	0.0157166	0.0401306
-38.36	0.0499268	0.0360718	0.024353	0.0241699	0.00341797	0.0454102	0.00567627	0.045105	0.0219727	0.0444336
-38.26	0.0460205	0.024353	0.0126343	0.010498	-0.000488281	0.0473632	0.00177002	0.0314331	0.00830072	0.0424804
-38.16	0.053833	0.0204468	0.0184937	0.0183105	-0.00244141	0.0454102	0.00372314	0.0392456	0.0161133	0.034668
-38.06	0.0485535	0.0307922	0.0249329	0.0130309	0.00204468	0.0498961	0.0140686	0.0437317	0.0108336	0.0391539
-37.96	0.0450439	0.0272827	0.0292358	0.00952148	0.00830078	0.0561523	0.0203247	0.0402222	0.0131836	0.0317383
-37.86	0.0430908	0.0233765	0.0214233	0.00561523	-0.00146484	0.0424805	0.00665283	0.0343628	-0.00634766	0.0219727
-37.76	0.0372314	0.0136108	0.0253296	0.0114745	0.00439453	0.0424804	0.00860596	0.0324097	-0.00244147	0.0161132
-37.66	0.0450439	0.0175171	0.0331421	0.00561523	-0.00341797	0.0444336	0.000793457	0.0363159	0.00537109	0.0200195
-37.56	0.0469971	0.00970459	0.0253296	0.00170881	-0.0112305	0.0327147	0.00274658	0.0324097	-0.00244159	0.00244123
-37.46	0.0421143	0.0145874	0.0204468	-0.00708008	-0.00634766	0.0317383	0.00762939	0.0372925	-0.0022583	0.00146484
-37.36	0.0518799	0.024353	0.0302124	-0.0129395	0.00341797	0.0317383	0.00762939	0.0325928	-0.00927734	0.00732422
-37.26	0.0569458	0.0204468	0.0419312	-0.00317419	-0.000488281	0.0375973	0.0134888	0.0353394	-0.00341833	0.00732386
-37.16	0.0401611	0.00482178	0.0282593	-0.0168457	-0.00634766	0.0219727	0.00762939	0.0314331	-0.00927734	0.00146484
-37.06	0.0518799	0.0165405	0.0341187	-0.0109862	-0.00439453	0.0356447	0.00958252	0.0372925	0.0004884	-0.000488162
-36.96	0.0548096	0.0194702	0.046814	0.00170898	0.0102539	0.0483398	0.0222778	0.0363159	-0.00244141	0.00360107
-36.86	0.0411377	0.015564	0.0370483	-0.0119629	-0.00421143	0.034668	0.00860596	0.0285034	-0.00244141	-0.0131836
-36.76	0.0450439	0.00579834	0.0421143	-0.0178224	-0.00146484	0.038574	0.0125122	0.0324097	-0.00634784	-0.0073244
-36.66	0.0401611	0.00482178	0.039978	-0.0129395	-0.00634766	0.0395508	0.0134888	0.0236206	-0.00732422	-0.00830078
-36.56	0.0499268	0.00482178	0.039978	-0.0168459	-0.000488281	0.0336912	0.017395	0.0236206	0.00244123	-0.00244159
-36.46	0.0528564	-0.00396729	0.031189	-0.0178223	-0.0112305	0.0338745	0.0125122	0.022644	-0.00634766	-0.00341797
-36.36	0.0421143	-0.00494385	0.039978	-0.0274048	-0.00634766	0.0219727	0.0154419	0.0236206	-0.00732422	-0.012207
-36.26	0.0430908	-0.0137329	0.0350952	-0.029541	-0.00537109	0.0268555	0.00469971	0.022644	-0.00634766	-0.0131836
-36.16	0.0430908	-0.0195923	0.0448608	-0.0178223	-0.00146484	0.0268555	0.0144653	0.0324097	-0.00244141	-0.00732422
-36.06	0.0313721	-0.015686	0.0390015	-0.0275881	-0.00732422	0.0268553	0.0183716	0.0324097	-0.00244159	-0.00927752
-35.96	0.0323486	-0.0252686	0.0458374	-0.0324707	-0.00634766	0.0200195	0.0134888	0.0286865	-0.0131836	-0.0180664
-35.86	0.0284424	-0.0303345	0.0438843	-0.0461426	-0.0102539	0.0239258	0.0107422	0.013855	-0.00927734	-0.0200195
-35.76	0.0294189	-0.0254517	0.0526733	-0.0314942	-0.00927734	0.0229492	0.0183716	0.0285034	0.00146478	-0.019043
-35.66	0.0313721	-0.031311	0.0507202	-0.0275879	-0.00537109	0.0209961	0.0164185	0.0324097	-0.00634766	-0.0170898
-35.56	0.0274658	-0.0254517	0.0507202	-0.0334476	-0.00537109	0.0288083	0.0261841	0.0265503	-0.00128207	-0.0112308
-35.46	0.022583	-0.0244751	0.0477905	-0.0324707	-0.0141602	0.0141602	0.0134888	0.0236206	-0.00732422	-0.0305786
-35.36	0.020813	-0.0215454	0.0448608	-0.0334473	-0.00537109	0.0229492	0.0203247	0.0304565	0.00537109	-0.0249023
-35.26	0.0233765	-0.0119629	0.0544434	-0.029724	-0.0114136	0.0130006	0.0162354	0.0361328	0.00128183	-0.019226
-35.16	0.0255127	-0.0137329	0.062439	-0.0314941	-0.00341797	0.0151367	0.0222778	0.0324097	0.00732422	-0.0229492
-35.06	0.0264893	-0.0147095	0.0516968	-0.0324709	-0.00439453	0.00439435	0.0134888	0.0333862	0.00244123	-0.0317385
-34.96	0.0157471	-0.0137329	0.0565796	-0.0373535	-0.0131836	0.00537109	0.0144653	0.0285034	0.00341797	-0.0327148
-34.86	0.0206299	-0.022522	0.0497437	-0.0344238	-0.012207	0.00634766	0.00762939	0.02948	-0.00927734	-0.0395508
-34.76	0.0274658	-0.00982666	0.0565796	-0.0256351	-0.00927734	0.00927705	0.00469971	0.0402222	-0.0024417	-0.0327151
-34.66	0.0255127	-0.0215454	0.0448608	-0.0334473	-0.0112305	0.00732422	0.00274658	0.0265503	-0.00439453	-0.0444336
-34.56	0.0255127	-0.0176392	0.0487671	-0.0236817	-0.0170898	0.00732416	-0.00311279	0.0324097	-0.010254	-0.0405274
-34.46	0.0177002	-0.0195923	0.046814	-0.029541	-0.0139771	-0.000488281	0.000793457	0.0343628	-0.00439453	-0.0463867
-34.36	0.0206299	-0.0166626	0.039978	-0.0285645	-0.0141602	0.00634766	0.00177002	0.0314331	-0.00341797	-0.043457
-34.26	0.0108643	-0.022522	0.0458374	-0.0332645	-0.0141602	0.0133664	-0.00213623	0.036499	0.00634736	-0.0434573
-34.16	0.00695801	-0.0186157	0.0380249	-0.0383301	-0.0161133	-0.00146484	-0.00604248	0.0314331	-0.00537109	-0.0454102
-34.06	0.0108643	-0.0186157	0.0469971	-0.0383303	-0.0180664	-0.00146502	0.00762939	0.0411987	-0.00146502	-0.0375978
-33.96	0.0118408	-0.0195923	0.0448608	-0.0393066	-0.0151367	-0.00244141	-0.00195313	0.0402222	-0.012207	-0.0366211
-33.86	0.0177002	-0.0176392	0.0526733	-0.0412598	-0.019043	-0.00439453	0.00274658	0.038269	-0.000488281	-0.0405273
-33.76	0.0108643	-0.0186157	0.0497437	-0.0441896	-0.0200195	-0.01709	-0.00799561	0.0353394	-0.012024	-0.041504
-33.66	0.0149536	-0.0274048	0.0429077	-0.0373535	-0.0229492	-0.0102539	-0.00701904	0.0402222	-0.00244141	-0.050293
-33.56	0.00305176	-0.022522	0.0380249	-0.0422361	-0.0239258	-0.0151365	-0.00408936	0.0255737	-0.0112303	-0.0551756
-33.46	0.0137939	-0.0176392	0.046814	-0.0314941	-0.0131836	-0.0141602	-0.00897217	0.0245972	-0.00244141	-0.0405273
-33.36	0.00793457	-0.00787354	0.0429077	-0.0314941	-0.0229492	-0.0102539	-0.00506592	0.0304565	-0.00244141	-0.0452271
-33.26	0.00695801	-0.00964355	0.039978	-0.0324707	-0.0258789	-0.0209961	-0.0119019	0.0236206	-0.00146487	-0.0493164
-33.16	0.00012207	-0.0176392	0.046814	-0.0373535	-0.0170898	-0.0180664	-0.00311279	0.022644	-0.00244141	-0.0444336
-33.06	0.00695801	-0.00689697	0.0477905	-0.032471	-0.0200195	-0.0170901	0.00372314	0.0275269	-0.0073245	-0.0493167
-32.96	0.00344849	-0.0143127	0.0345154	-0.0398865	-0.0235291	-0.01474	-0.009552	0.0162048	-0.00888062	-0.0508728
-32.86	0.00891113	-0.00299072	0.0497437	-0.0285645	-0.0110474	-0.00341797	0.00177002	0.0255737	-0.00341797	-0.0395508
-32.76	0.00695801	-0.0166626	0.0380249	-0.0324708	-0.0258789	-0.00732428	-0.0158081	0.0130615	-0.0170899	-0.0512696
-32.66	-0.00436401	-0.0104065	0.0306091	-0.0379333	-0.0176697	-0.0127869	-0.0134583	0.00448608	-0.0127869	-0.0489197
-32.56	-0.00378418	-0.00982666	0.0331421	-0.0471191	-0.0249023	-0.0219726	-0.0109253	0.00701904	-0.0219726	-0.0463866
-32.46	-0.00183105	-0.0117798	0.0390015	-0.0393066	-0.019043	-0.0239258	-0.00506592	0.00311279	-0.0141602	-0.050293
-32.36	-0.0125732	-0.0147095	0.0321655	-0.0422363	-0.0297852	-0.0268555	-0.0166016	-0.00762939	-0.0307617	-0.0512695
-32.26	-0.0145264	-0.0244751	0.0313721	-0.0480957	-0.0356445	-0.0327148	-0.0197144	-0.0134888	-0.0424804	-0.0629883
-32.16	-0.00183105	-0.0195923	0.031189	-0.0420532	-0.0405273	-0.0200195	-0.022644	-0.00665283	-0.0317383	-0.0522461
-32.06	-0.0106201	-0.0147095	0.0204468	-0.0480957	-0.0395508	-0.0296021	-0.0216675	-0.0154419	-0.0315552	-0.0610352
-31.96	-0.0174561	-0.0195923	0.015564	-0.0432129	-0.0366211	-0.027832	-0.0265503	-0.0222778	-0.0395508	-0.0581055
-31.86	-0.0106201	-0.0186157	0.0204468	-0.0461426	-0.0395508	-0.0268555	-0.0216675	-0.0154419	-0.0424805	-0.0512696
-31.76	-0.0194092	-0.0176392	0.0136108	-0.0490723	-0.0385742	-0.0239258	-0.0187378	-0.024231	-0.0395508	-0.0600586
-31.66	-0.0143433	-0.0117798	0.0194702	-0.045166	-0.0327148	-0.0297852	-0.0148315	-0.0183716	-0.043457	-0.0600586
-31.56	-0.0164795	-0.022522	0.0106812	-0.0441894	-0.0473633	-0.0346679	-0.0236206	-0.0193481	-0.0541992	-0.0551757
-31.46	-0.00769043	-0.0145264	0.00384521	-0.0373536	-0.0385742	-0.025879	-0.0167847	-0.00665283	-0.0454103	-0.0569459
-31.36	-0.0203857	-0.0283813	0.000915527	-0.0383301	-0.0454102	-0.0385742	-0.013855	-0.017395	-0.0483398	-0.059082
-31.26	-0.0106201	-0.0166626	0.000915527	-0.0344239	-0.0403442	-0.0385743	-0.00408936	-0.0134888	-0.0522462	-0.0590821
-31.16	-0.0174561	-0.0234985	0.00384521	-0.0314941	-0.050293	-0.0317383	-0.0109253	-0.00665283	-0.0512695	-0.0620117
-31.06	-0.00866699	-0.0147095	0.0126343	-0.0363769	-0.0356445	-0.0307617	-0.00213623	-0.00646973	-0.0405273	-0.0512695
-30.96	0.00149536	-0.00845337	0.013031	-0.0301208	-0.0293884	-0.0264587	-0.0017395	-0.00332642	-0.04599	-0.0567322
-30.86	-0.00671387	-0.0186157	0.0145874	-0.0391235	-0.0395508	-0.0307617	0.00177002	-0.0115356	-0.050293	-0.0512695
-30.76	-0.00280762	-0.0127563	0.00872803	-0.0461426	-0.0336914	-0.0249023	-0.00408936	-0.0115356	-0.0444336	-0.0415039
-30.66	-0.00280762	-0.0088501	0.0137939	-0.036377	-0.0395508	-0.0307617	0.00177002	-0.00567627	-0.050293	-0.0454102
-30.56	-0.00183105	-0.0195923	-6.10352e-05	-0.0373535	-0.0405273	-0.027832	-0.0109253	-0.0164185	-0.0512695	-0.0581055
-30.46	-0.00769043	-0.015686	-6.10352e-05	-0.0432129	-0.0463867	-0.0317383	-0.00506592	-0.0222778	-0.0571289	-0.0483398
-30.36	-0.00338745	-0.0152893	0.00424194	-0.0428162	-0.04599	-0.0313416	-0.00662231	-0.0179749	-0.0672913	-0.0479431
-30.26	0.0128174	-0.0147095	0.0165405	-0.0422366	-0.0356445	-0.0190432	0.00958252	-0.00567627	-0.0620119	-0.0473635
-30.16	0.0128174	-0.0147095	0.000915527	-0.0422363	-0.0454102	-0.0249023	0.00878906	-0.017395	-0.0639648	-0.0571289
-30.06	0.00695801	-0.0088501	0.00482178	-0.0520021	-0.0415039	-0.0307618	0.0115356	-0.0115356	-0.0639649	-0.0532228
-29.96	0.0098877	-0.015686	-0.00201416	-0.0510254	-0.0366211	-0.0286255	0.00469971	-0.024231	-0.0629883	-0.0463867
-29.86	0.0137939	-0.0117798	0.00384521	-0.0412598	-0.0424805	-0.0356445	0.00860596	-0.0203247	-0.074707	-0.0463867
-29.76	0.0186768	-0.0205688	0.00482178	-0.0500487	-0.0415039	-0.0307616	0.0115356	-0.0291138	-0.0737304	-0.0434569
-29.66	0.0177002	-0.0137329	0.00189209	-0.0432129	-0.0444336	-0.0219727	0.0183716	-0.0222778	-0.0766602	-0.0366211
-29.56	0.0206299	-0.00964355	0.0106812	-0.0480959	-0.0493164	-0.0288087	0.0271606	-0.0279541	-0.0717775	-0.0375978
-29.46	0.0120239	-0.0147095	0.00286865	-0.0480957	-0.0493164	-0.0229492	0.0232544	-0.0291138	-0.081543	-0.0317383
-29.36	0.00500488	-0.0147095	0.0067749	-0.036377	-0.0493164	-0.0229492	0.0291138	-0.03302	-0.081543	-0.0258789
-29.26	0.0137939	-0.0234985	0.00970459	-0.0432131	-0.0471802	-0.0258791	0.0164185	-0.0320435	-0.0786135	-0.0249026
-29.16	0.00402832	-0.0195923	0.00775146	-0.045166	-0.050293	-0.0219727	0.0144653	-0.0418091	-0.090332	-0.034668
-29.06	0.0083313	-0.0231018	0.00814819	-0.0397034	-0.0538025	-0.0254822	0.0207214	-0.0472717	-0.084076	-0.030365
-28.96	0.00305176	-0.0205688	0.0126343	-0.0383301	-0.0512695	-0.0209961	0.00958252	-0.0408325	-0.0913086	-0.0317383
-28.86	0.00109863	-0.0186157	0.000915527	-0.0441895	-0.0473633	-0.0307617	0.00762939	-0.0427856	-0.0874023	-0.0325317
-28.76	-0.00183105	-0.0274048	0.00305176	-0.0412598	-0.050293	-0.0395508	0.00469971	-0.0496216	-0.0852661	-0.0424805
-28.66	0.00402832	-0.0176392	-0.00396729	-0.0471191	-0.0444336	-0.0297852	0.0105591	-0.055481	-0.0825195	-0.0424805
-28.56	-0.00378418	-0.0234985	0.00189209	-0.0432129	-0.0444336	-0.0258789	0.0125122	-0.0476685	-0.0844727	-0.034668
-28.46	0.00500488	-0.0205688	-0.00494385	-0.0402832	-0.0512695	-0.0327148	0.00683594	-0.0525513	-0.0893555	-0.0395508
-28.36	0.0020752	-0.0137329	-0.00396729	-0.0334473	-0.0444336	-0.0219727	0.000793457	-0.0476685	-0.0825195	-0.034668
-28.26	0.00305176	-0.022522	-0.0010376	-0.0305176	-0.0532227	-0.0151367	0.00567627	-0.0505981	-0.0893555	-0.0415039
-28.16	0.0128174	-0.0166626	-0.00689697	-0.0344238	-0.0532227	-0.019043	0.00958252	-0.0408325	-0.0854492	-0.0473633
-28.06	0.00891113	-0.022522	0.00286865	-0.0305176	-0.0473633	-0.0151367	0.00958252	-0.0447388	-0.0756836	-0.0356445
-27.96	0.00344849	-0.0170593	-0.000640869	-0.0340271	-0.0528259	-0.00888062	0.0158386	-0.0404358	-0.0752869	-0.0293884
-27.86	0.0167236	-0.0205688	0.0067749	-0.0266113	-0.0395508	-0.00146484	0.0134888	-0.0369263	-0.065918	-0.0317383
-27.76	0.0098877	-0.0137329	0.00384521	-0.0334473	-0.0463867	-0.00830078	0.0203247	-0.039856	-0.074707	-0.0288086
-27.66	0.0157471	-0.0176392	0.00970459	-0.029541	-0.0424805	-0.00439453	0.0164185	-0.0300903	-0.0688477	-0.034668
-27.56	0.0196533	-0.015686	0.0116577	-0.0314941	-0.0444336	-0.0102538	0.00860596	-0.0359497	-0.0766601	-0.0307616
-27.46	0.0157471	-0.00787354	0.0136108	-0.0197754	-0.0327148	-0.0141602	0.0164185	-0.0300903	-0.0688477	-0.034668
-27.36	0.0255127	-0.0137329	0.0233765	-0.0236816	-0.0366211	-0.00244141	0.0203247	-0.0300903	-0.0649414	-0.0249023
-27.26	0.0178833	-0.00494385	0.0302124	-0.022705	-0.0356445	-0.000305101	0.0134888	-0.0252075	-0.067871	-0.0317382
-27.16	0.022583	-0.00299072	0.0282593	-0.0246582	-0.0383911	-0.00537109	0.0193481	-0.0193481	-0.0600586	-0.0258789
-27.06	0.0274658	0.00775146	0.0390015	-0.0158692	-0.0307617	0.00927727	0.0203247	-0.0144653	-0.0493165	-0.0209962
-26.96	0.0352783	-6.10352e-05	0.0331421	-0.0178223	-0.0327148	0.0131836	0.0222778	-0.00665283	-0.0512695	-0.0170898
-26.86	0.0401611	0.00482178	0.0321655	-0.0227051	-0.0258789	0.012207	0.0134888	-0.0162354	-0.0463867	-0.0180664
-26.76	0.0362549	0.000915527	0.0321655	-0.0129395	-0.0297852	0.00830075	0.0193481	-0.0134888	-0.0405274	-0.0180664
-26.66	0.0294189	0.00384521	0.0409546	-0.0186157	-0.0366211	0.00732422	0.0136719	-0.00469971	-0.0473633	-0.0229492
-26.56	0.0352783	0.00970459	0.046814	-0.0139162	-0.0268555	0.0112303	0.0164185	-0.00860596	-0.0415041	-0.01709
-26.46	0.0245361	-0.0010376	0.0360718	-0.0187988	-0.0356445	0.00244141	0.0213013	-0.00958252	-0.0522461	-0.0219727
-26.36	0.0343018	0.00482178	0.0360718	-0.0090332	-0.0317383	0.00634766	0.0213013	-0.0134888	-0.0424805	-0.0169067
-26.26	0.0274658	-0.00396729	0.0390015	-0.0119629	-0.034668	-0.000488266	0.024231	-0.0164185	-0.0403442	-0.0170898
-26.16	0.0317688	0.00619507	0.0433044	-0.0154724	-0.0342712	0.00576782	0.0187683	-0.0121155	-0.0372009	-0.0205994
-26.06	0.0333252	0.0214233	0.0487671	-0.00610359	-0.019043	0.020996	0.0203247	-0.00665283	-0.0317384	-0.0112305
-25.96	0.0255127	0.0194702	0.046814	0.00170898	-0.0249023	0.019043	0.0222778	-0.00274658	-0.027832	-0.00732422
-25.86	0.0323486	0.0223999	0.0469971	-0.00708008	-0.0356445	0.0239258	0.0271606	-0.0134888	-0.0385742	-0.00830078
-25.76	0.0343018	0.0184937	0.0516968	-0.00122096	-0.0239258	0.0219724	0.0349731	-0.0115356	-0.0268557	-0.0102542
-25.66	0.0235596	0.0214233	0.0448608	-0.00805664	-0.034668	0.019043	0.0183716	-0.0105591	-0.0258789	-0.0131836
-25.56	0.0249329	0.0188904	0.0384216	-0.00082396	-0.0332947	0.0262756	0.0197449	-0.0189514	-0.0342712	-0.00985716
-25.46	0.0255127	0.0292358	0.0429077	-0.00415039	-0.0366211	0.0229492	0.0320435	-0.0183716	-0.0239258	-0.0151367
-25.36	0.038208	0.0274658	0.0536499	0.00268555	-0.0297852	0.0297852	0.0349731	-0.00958252	-0.0249023	-0.000488281
-25.26	0.0235596	0.0194702	0.0370483	0.00170913	-0.0405273	0.0288087	0.0203247	-0.0261841	-0.0317381	-0.0151366
-25.16	0.0216064	0.0233765	0.0370483	0.00170898	-0.0268555	0.0280151	0.0183716	-0.0261841	-0.0219727	-0.0112305
-25.06	0.0372314	0.0292358	0.046814	0.0114742	-0.0249023	0.0366207	0.0339966	-0.0164185	-0.0258793	-0.00146522
-24.96	0.0274658	0.0253296	0.0429077	0.0134277	-0.0307617	0.0229492	0.0300903	-0.0308838	-0.0317383	-0.00537109
-24.86	0.0186768	0.0145874	0.0419312	0.00463867	-0.0356445	0.012207	0.0193481	-0.03302	-0.0268555	-0.0161133
-24.76	0.0167236	0.0282593	0.0419312	0.0124512	-0.0239258	0.0278321	0.0291138	-0.03302	-0.0268554	-0.00714108
-24.66	0.0274658	0.0253296	0.046814	0.00952148	-0.0288086	0.0288086	0.024231	-0.0281372	-0.0219727	-0.00341797
-24.56	0.0255127	0.0272827	0.0448608	0.0114743	-0.0307617	0.0366208	0.0320435	-0.0203247	-0.0278323	-0.00927764
-24.46	0.0137939	0.015564	0.0429077	-0.000244141	-0.0335083	0.034668	0.0203247	-0.0320435	-0.0317383	-0.0131836
-24.36	0.0216064	0.0233765	0.0370483	-0.00219727	-0.0366211	0.0327148	0.0281372	-0.024231	-0.0161133	-0.00341797
-24.26	0.0216064	0.0233765	0.0409546	0.00286854	-0.0366211	0.0424804	0.0332031	-0.0281372	-0.0208131	-0.00927746
-24.16	0.0139771	0.0282593	0.0380249	-0.00708008	-0.0297852	0.0356445	0.0232544	-0.0271606	-0.026062	-0.0161133
-24.06	0.0196533	0.0253296	0.0460205	0.00561494	-0.0307617	0.0424802	0.0320435	-0.0281372	-0.0110477	-0.00927764
-23.96	0.0118408	0.0175171	0.031189	-0.00219727	-0.034668	0.034668	0.0144653	-0.0300903	-0.0258789	-0.0170898
-23.86	0.0177002	0.0272827	0.0390015	0.00756836	-0.0249023	0.0405273	0.0183716	-0.0300903	-0.0161133	-0.00927734
-23.76	0.0098877	0.0253296	0.0272827	0.00170898	-0.0307617	0.0327148	0.0125122	-0.0359497	-0.0219727	-0.0170898
-23.66	0.0216064	0.031189	0.031189	-0.00415039	-0.0366211	0.0424805	0.0183716	-0.0320435	-0.0180664	-0.0112305
-23.56	0.0235596	0.0272827	0.0292358	0.00366203	-0.0288086	0.0405273	0.0203247	-0.0339966	-0.0200196	-0.019043
-23.46	0.0177002	0.0350952	0.0272827	-0.00415039	-0.0366211	0.0424805	0.0281372	-0.0418091	-0.0219727	-0.0170898
-23.36	0.0167236	0.0263062	0.0263062	0.000732422	-0.0317383	0.0375977	0.0193481	-0.0408325	-0.0229492	-0.012207
-23.26	0.0167236	0.024353	0.0360718	0.000732236	-0.0317383	0.0473631	0.0271606	-0.03302	-0.0190432	-0.00244159
-23.16	0.00598145	0.0253296	0.0253296	0.00170898	-0.0366211	0.0483398	0.0222778	-0.0281372	-0.0180664	-0.00341797
-23.06	0.0132141	0.0267029	0.028656	-0.000823766	-0.0332947	0.0419008	0.0256042	-0.0306702	-0.0264585	-0.00595072
-22.96	0.0245361	0.0321655	0.0380249	0.00463867	-0.027832	0.0415039	0.0349731	-0.0299072	-0.0151367	0.00457764
-22.86	0.0216064	0.0409546	0.0409546	0.0134277	-0.019043	0.0494995	0.0437622	-0.024231	-0.0180664	-0.00341797
-22.76	0.0216064	0.0253296	0.0370483	-0.00219719	-0.034668	0.0424805	0.024231	-0.0379028	-0.0200195	-0.00537102
-22.66	0.0235596	0.0370483	0.0284424	0.00952148	-0.0268555	0.0444336	0.0203247	-0.0320435	-0.0239258	-0.00146484
-22.56	0.0274658	0.0350952	0.031189	0.00366211	-0.034668	0.0424805	0.0136719	-0.0379028	-0.0297852	0.00244141
-22.46	0.0216064	0.0401611	0.0272827	-0.00219727	-0.0288086	0.0522461	0.0125122	-0.0339966	-0.0258789	-0.00146484
-22.36	0.0118408	0.0233765	0.0175171	-0.00219727	-0.034668	0.0385742	0.00665283	-0.0359497	-0.0403442	-0.0112305
-22.26	0.0098877	0.0331421	0.0136108	-0.000244327	-0.0229492	0.0346678	0.00860596	-0.039856	-0.0356447	-0.0151369
-22.16	-0.000854492	0.0321655	0.00482178	0.000732422	-0.0325317	0.0356445	0.0115356	-0.0388794	-0.0405273	-0.0102539
-22.06	0.0118408	0.031189	0.0116577	-0.00219768	-0.0405273	0.0288082	0.0183716	-0.0320435	-0.0317387	-0.0112309
-21.96	0.00109863	0.0204468	-0.00299072	-0.0168457	-0.0473633	0.0180664	0.00372314	-0.0466919	-0.0385742	-0.0180664
-21.86	0.011261	0.0149841	0.00521851	-0.0133362	-0.0372009	0.01651	0.00802612	-0.0384827	-0.0342712	-0.0137634
-21.76	0.0020752	0.0116577	-0.00201416	-0.0236817	-0.0385742	0.0131836	-0.00115967	-0.0418091	-0.0375977	-0.00732426
-21.66	0.00811768	0.000915527	-0.00299072	-0.0101929	-0.0356445	0.0180664	0.00372314	-0.03302	-0.0327148	0.00146484
-21.56	0.0020752	0.00579834	-0.0117798	0.00286858	-0.0385742	0.0131835	-0.00115967	-0.0359497	-0.0375977	-0.00146492
-21.46	-0.00378418	-6.10352e-05	-0.00982666	-0.00610352	-0.0366211	0.0209961	0.00665283	-0.0339966	-0.0297852	0.000488281
-21.36	0.00109863	0.00482178	0.000915527	0.0065918	-0.0356445	0.0219727	0.00762939	-0.03302	-0.019043	0.00146484
-21.26	0.0108643	0.0184937	0.000915527	0.0104979	-0.0258789	0.0258788	0.017395	-0.0232544	-0.0151369	0.0112303
-21.16	0.0108643	0.0098877	0.000915527	0.0163574	-0.0258789	0.0336914	0.00762939	-0.03302	-0.0131836	0.00146484
-21.06	0.0147705	0.0067749	0.00012207	0.0202639	-0.012207	0.0375979	0.0213013	-0.0193481	-0.0151365	0.0170901
-20.96	0.0303955	0.0126343	0.00872803	0.0319824	-0.00634766	0.0532227	0.0271606	-0.0134888	-0.00927734	0.0229492
-20.86	0.0186768	0.0145874	0.0126343	0.0183105	-0.0141602	0.0415039	0.0193481	-0.0115356	-0.00537109	0.0209961
-20.76	0.022583	0.0145874	0.0126343	0.0183105	-0.00830078	0.0454101	0.0193481	-0.0154419	0.00439446	0.0151366
-20.66	0.0303955	0.0126343	0.0204468	0.026123	-0.00634766	0.043457	0.0232544	-0.0232544	-0.00146484	0.019043
-20.56	0.0216064	0.015564	0.0253296	0.0173338	-0.0112305	0.0483397	0.0125122	-0.0164185	-0.00244159	0.00830059
-20.46	0.0206299	0.00482178	0.0165405	0.0163574	-0.00634766	0.0395508	0.00762939	-0.0115356	-0.00146484	0.00848389
-20.36	0.0196533	0.00384521	0.0194702	0.0251465	-0.0112305	0.0424805	0.0183716	-0.0172119	-0.012207	0.0102539
-20.26	0.0303955	0.0145874	0.0302124	0.0261229	-0.00439453	0.0395506	0.0193481	-0.017395	-0.01709	0.0112303
-20.16	0.0216064	0.00970459	0.0253296	0.0270996	0.000488281	0.0385742	0.0195313	-0.0183716	-0.0161133	0.012207
-20.06	0.0167236	0.00482178	0.0204468	0.0104981	-0.0149536	0.0375977	0.00177002	-0.03302	-0.0327148	-0.00439444
-19.96	0.0288391	0.00131226	0.0267029	0.0187073	-0.00985718	0.0352478	0.00997925	-0.0267639	-0.0245056	0.00772095
-19.86	0.0323486	0.0145874	0.0302124	0.0163574	-0.00634766	0.0375977	0.0134888	-0.017395	-0.0170898	0.0209961
-19.76	0.0333252	0.00970459	0.031189	0.0173338	-0.0151367	0.0229491	-0.00115967	-0.0281372	-0.0219728	0.0122069
-19.66	0.0235596	0.0116577	0.0331421	0.00756836	-0.0288086	0.0209961	-0.00506592	-0.0222778	-0.0161133	0.012207
-19.56	0.035675	0.00424194	0.0315857	0.00601202	-0.0225525	0.0272523	0.00119019	-0.0101624	-0.0137634	0.0145569
-19.46	0.0333252	0.00970459	0.0331421	0.0134277	-0.0151367	0.0288086	0.00274658	-0.00860596	-0.000488281	0.027832
-19.36	0.0296021	0.0126343	0.0204468	0.010498	-0.0239258	0.0317383	0.00567627	-0.00372314	-0.0120239	0.0249023
-19.26	0.0303955	0.000915527	0.0223999	0.0183104	-0.0161133	0.0200194	-0.00213623	-0.0115356	-0.0209962	0.0190429
-19.16	0.0235596	-0.00201416	0.0253296	0.0153809	-0.0229492	0.0112305	-0.00897217	-0.00469971	-0.0336914	0.0161133
-19.06	0.0235596	-0.00787354	0.0194702	0.0212403	-0.019043	0.0209962	-0.00506592	0.00506592	-0.0336913	0.0200196
-18.96	0.0294189	0.00579834	0.031189	0.0270996	-0.00732422	0.0288086	-0.00311279	0.00311279	-0.0415039	0.027832
-18.86	0.0421143	0.0106812	0.0458374	0.0319824	0.00927734	0.0239258	0.00762939	0.00799561	-0.0366211	0.0327148
-18.76	0.0323486	0.0118408	0.0372314	0.0339356	0.00146484	0.0192261	-0.00213623	0.00799561	-0.0502929	0.0288087
-18.66	0.0343018	0.0067749	0.0419312	0.0253296	0.00732422	0.0102539	0.00762939	0.00134277	-0.0444336	0.0202026
-18.56	0.0372314	0.00970459	0.031189	0.0212401	0.00634766	0.00341786	-0.00506592	-0.0125122	-0.0512696	0.0122069
-18.46	0.0303955	0.0067749	0.0321655	0.0241699	-0.00634766	-0.00537109	-0.00292969	-0.0193481	-0.0491333	0.00927734
-18.36	0.0294189	0.015564	0.0272827	0.0231934	-0.00811768	-0.000488281	-0.0109253	-0.0359497	-0.0512695	0.0102539
-18.26	0.0284424	0.0263062	0.0380249	0.0183105	-0.0102539	-0.00537119	-0.000183105	-0.0310669	-0.0561524	0.005371
-18.16	0.0220032	0.0140076	0.0276794	0.0177307	-0.00692749	-0.00790405	-0.00662231	-0.0433655	-0.0547791	-0.00692749
-18.06	0.0245361	0.0106812	0.0282593	0.0202638	-0.0141602	-0.00341788	-0.00994873	-0.0388794	-0.0444335	-0.00830069
-17.96	0.0307922	0.0188904	0.0306091	0.0128479	-0.0118103	-0.0108337	-0.0173645	-0.0326233	-0.0518494	-0.0126038
-17.86	0.0323486	0.0145874	0.0321655	0.0183105	-0.0161133	-0.00146484	-0.0119019	-0.0318604	-0.0424805	-0.0141602
-17.76	0.0313721	0.0194702	0.031189	0.0126343	-0.0209961	-0.00128174	-0.0128784	-0.024231	-0.0375977	-0.00341797
-17.66	0.036438	0.00970459	0.0370483	0.0153809	-0.0268555	-0.012207	-0.00701904	-0.0281372	-0.0317383	-0.00341797
-17.56	0.0401611	0.0184937	0.0458374	0.0261232	-0.0161133	-0.00341778	-0.00292969	-0.03302	-0.0366209	-0.00830059
-17.46	0.0352783	0.0194702	0.046814	0.0212402	-0.00732422	-0.00244141	0.00274658	-0.0320435	-0.0317383	-0.00341797
-17.36	0.0303955	0.024353	0.0411377	0.026123	-0.00634766	0.00244141	0.00762939	-0.0291138	-0.0374146	-0.00830078
-17.26	0.0421143	0.0263062	0.0516968	0.0378419	0.00732422	0.000488371	0.00567627	-0.0154419	-0.0307616	-0.00439444
-17.16	0.0366516	0.0403748	0.0501404	0.0401917	0.00576782	0.00283813	0.00411987	-0.0228577	-0.0284119	-0.00790405
-17.06	0.038208	0.0516968	0.055603	0.0476071	-0.00323486	-0.00537139	-0.000183105	-0.0213013	-0.0268558	-0.0208133
-16.96	0.0362549	0.0391846	0.0575562	0.0456543	-0.012207	-0.0170898	-0.0177612	-0.0338135	-0.0483398	-0.0336914
-16.86	0.0307922	0.0384216	0.0540466	0.0382385	-0.0215759	-0.0233459	-0.0220642	-0.0462952	-0.0538025	-0.0430603
-16.76	0.0284424	0.0302124	0.055603	0.0339357	-0.0297852	-0.0327147	-0.0372925	-0.0525513	-0.0620115	-0.04541
-16.66	0.0372314	0.0350952	0.0507202	0.0282593	-0.0209961	-0.0317383	-0.0363159	-0.0535278	-0.0571289	-0.0463867
-16.56	0.0442505	0.0272827	0.0429077	0.0251466	-0.0268555	-0.04541	-0.0499878	-0.0613403	-0.0657348	-0.0541991
-16.46	0.0362549	0.0302124	0.0458374	0.0222168	-0.0297852	-0.0561523	-0.0509644	-0.0564575	-0.0737305	-0.0618286
-16.36	0.0206299	0.0145874	0.0302124	0.0163574	-0.0454102	-0.065918	-0.0771484	-0.0623169	-0.081543	-0.0786133
-16.26	0.0264893	0.0106812	0.0380249	0.0124511	-0.0403442	-0.0706177	-0.0783081	-0.0662231	-0.0913086	-0.0727539
-16.16	0.0196533	0.00891113	0.031189	0.00170898	-0.0522461	-0.0766602	-0.0890503	-0.0679932	-0.0922852	-0.0737305
-16.06	0.0259094	-0.00161743	0.0327454	0.00210611	-0.0518494	-0.0821224	-0.0906067	-0.0746155	-0.101654	-0.083099
-15.96	0.0264893	0.00872803	0.0263062	0.00268555	-0.0454102	-0.081543	-0.0958862	-0.0584106	-0.0874023	-0.0727539
-15.86	0.0294189	-0.00201416	0.0194702	-0.00494385	-0.0581055	-0.0786133	-0.0929565	-0.0515747	-0.0883789	-0.0698242
-15.76	0.0278625	-0.00357056	0.0237732	-0.00180048	-0.0498962	-0.0840759	-0.0945129	-0.0472717	-0.0801696	-0.0674743
-15.66	0.020813	-0.0117798	0.015564	-0.0100098	-0.0463867	-0.0825195	-0.0870972	-0.039856	-0.0786133	-0.050293
-15.56	0.0264893	-0.0057373	0.024353	-0.00122067	-0.0422974	-0.0745239	-0.0841675	-0.0369263	-0.0600586	-0.0454101
-15.46	0.0235596	-0.0117798	0.015564	-0.000244141	-0.0424805	-0.0805664	-0.0734253	-0.0261841	-0.0493164	-0.050293
-15.36	0.0206299	-0.0108032	0.0118408	-0.00317383	-0.0415039	-0.0737305	-0.0665894	-0.0193481	-0.0424805	-0.0336914
-15.26	0.0255127	-6.10352e-05	0.0194702	-0.00415049	-0.0268555	-0.0590821	-0.0519409	-0.00469971	-0.0278321	-0.0288087
-15.16	0.0128174	-0.0166626	0.0165405	0.000732422	-0.0200195	-0.0561523	-0.0548706	0.00408936	-0.0307617	-0.0317383
-15.06	0.00793457	-0.0274048	0.0175171	-0.000244051	-0.019043	-0.0532226	-0.0402222	0.00897217	-0.0161132	-0.0151366
-14.96	0.0122375	-0.0172424	0.0198669	0.00210571	-0.0127869	-0.0332947	-0.0339661	0.011322	-0.0137634	-0.0127869
-14.86	0.00793457	-0.00982666	0.0194702	0.017334	-0.0112305	-0.0317383	-0.0128784	0.022644	-0.00128174	0.00244141
-14.76	0.0102844	0.00228882	0.0374451	0.0216369	0.00088501	-0.0196229	0.00509644	0.0249939	-9.16123e-05	0.0106506
-14.66	0.0186768	0.0106812	0.0360718	0.0194702	0.00927734	-0.0209961	0.00372314	0.0236206	-0.00146484	0.00927734
-14.56	0.0108643	0.0067749	0.0321655	0.00854477	0.0151367	-0.0151369	-0.000183105	0.02948	-0.00537124	0.0151366
-14.46	0.0108643	0.0126343	0.0380249	0.0144043	0.0112305	-0.019043	0.00567627	0.0255737	-0.00927734	0.0112305
-14.36	0.0098877	0.0116577	0.0331421	0.0134277	0.0102539	-0.0102539	0.00469971	0.0245972	-0.000488281	0.0200195
-14.26	-0.00164795	0.0145874	0.0204468	0.0065918	0.0151367	-0.00732422	0.00177002	0.0275269	-0.00732422	0.0131836
-14.16	0.00109863	0.0106812	0.0321655	0.0210571	0.0151367	-0.00146484	0.00762939	0.0275269	-0.00146484	0.00927734
-14.06	-0.0057373	0.00970459	0.0253296	0.0212399	0.0180664	-0.0141605	0.000793457	0.0206909	-0.0141605	-0.00341827
-13.96	-0.00378418	0.00189209	0.0175171	0.0134277	0.0102539	-0.012207	-0.00701904	0.0187378	-0.0219727	-0.0112305
-13.86	-0.00866699	-0.00299072	0.00872803	0.0136108	0.00537109	-0.0170898	-0.000183105	0.00799561	-0.0170898	-0.00634766
-13.76	-0.00378418	-0.00201416	0.0116577	0.00170887	0.000488281	-0.0161134	-0.00506592	0.0167847	-0.0122071	-0.0112306
-13.66	-0.00671387	-0.0010376	0.0106812	0.00854492	0.00732422	-0.0249023	-0.0119019	0.0197144	-0.0151367	-0.0141602
-13.56	-0.00866699	-0.00299072	0.00286865	0.0065918	0.00537109	-0.0170898	-0.00994873	0.0177612	-0.00732422	-0.0161133
-13.46	-0.00866699	0.0067749	0.00286865	0.0065918	0.0151367	-0.00927734	-0.00994873	0.0177612	-0.00732422	-0.0161133
-13.36	-0.00183105	-6.10352e-05	0.00970459	0.0134277	0.012207	-0.0180664	-0.00311279	0.0245972	-0.00439453	-0.00927734
-13.26	-0.00378418	-0.00787354	0.00775146	0.00756814	0.0200195	-0.0102541	-0.00897217	0.022644	-0.00244163	-0.0112307
-13.16	-0.00964355	-0.00396729	-0.00201416	-0.00415039	0.0141602	-0.0161133	-0.00701904	0.0167847	-0.00830078	-0.0170898
-13.06	0.00012207	-0.00396729	-0.00787354	-0.00415047	0.0141602	-0.00634773	-0.00115967	0.0265503	-0.00830086	-0.00732429
-12.96	-0.00183105	-0.000854492	-6.10352e-05	0.00561523	0.0219727	-0.012207	0.00665283	0.0245972	0.00146484	-0.00927734
-12.86	-0.0145264	-0.0158691	-0.0127563	-0.00708008	0.00927734	-0.0209961	-0.00604248	0.0236206	-0.0112305	-0.0219727
-12.76	-0.0184326	-0.0135498	-0.0127563	-0.00708	0.00927734	-0.020996	-0.00604248	0.0236206	-0.0112304	-0.0219726
-12.66	-0.0106201	-0.00415039	-0.0108032	0.00463867	0.0112305	-0.00927734	-0.00408936	0.0255737	0.000488281	-0.0149536
-12.56	-0.0125732	0.000915527	-0.00299072	0.00268555	0.019043	-0.0112305	0.00372314	0.0236206	-0.00537109	-0.0239258
-12.46	-0.0125732	0.0106812	-0.00299072	-0.0012207	0.0151367	-0.0112305	0.00372314	0.0236206	-0.0112305	-0.0239258
-12.36	-0.00378418	0.00579834	-0.00787354	-0.00219727	0.0180664	-0.00634766	-0.00115967	0.0285034	-0.00634766	-0.0288086
-12.26	0.0020752	0.00579834	0.00189209	-0.00219749	0.0239258	-0.00634788	-0.00115967	0.0245972	-0.00634788	-0.0123904
-12.16	-0.00378418	0.00500488	0.00579834	-0.00805664	0.0180664	-0.012207	0.00274658	0.022644	-0.00244141	-0.0112305
-12.06	-0.00378418	-0.00201416	0.00579834	-0.00805683	0.0258789	-0.00244159	0.00274658	0.022644	-0.00244159	-0.0112307
-11.96	0.00579834	-0.00689697	0.000915527	-0.0129395	0.019043	-0.00732422	-0.00213623	0.0177612	0.00244141	-0.00634766
-11.86	0.00811768	-0.00219727	-0.00299072	-0.00317383	0.0249023	0.00244141	-0.00213623	0.0275269	0.00244141	-0.00634766
-11.76	-0.00866699	-0.00964355	-0.0088501	-0.0129395	0.0151367	-0.00732422	-0.0119019	0.0177612	-0.00732422	-0.0161133
-11.66	-0.00866699	-0.00494385	-0.0088501	-0.0129395	0.0151367	0.00439453	-0.00213623	0.0275269	-0.00146484	-0.0161133
-11.56	-0.0135498	-0.00982666	-0.0137329	-0.0139159	0.0161133	-0.000488207	-0.00701904	0.0187378	-0.012207	-0.0112304
-11.46	-0.00183105	-0.0117798	-6.10352e-05	-0.0100098	0.012207	0.00146484	-0.00897217	0.0148315	-0.000488281	-0.00927734
-11.36	-0.00125122	-0.00338745	0.000518799	-0.00161743	0.0127869	0.0118103	-0.0103455	0.0154114	9.15527e-05	-0.00869751
-11.26	0.00228882	-0.00845337	-0.0104065	-0.0105896	0.0116272	0.000885054	-0.00369263	0.00448608	-0.00106807	-0.00985713
-11.16	0.0104675	-0.0112	0.000518799	-0.0152893	0.0127869	0.0118103	-0.00253296	0.0115051	9.15527e-05	-0.00869751
-11.06	0.0020752	-0.015686	-0.00787354	-0.0236817	0.00439453	0.00341787	-0.00115967	-0.00274658	0.00146475	-0.00732432
-10.96	-0.000457764	-0.0143127	-0.0104065	-0.016449	0.0116272	0.00088501	-0.00369263	-0.00527954	-0.00106812	-0.00985718
-10.86	0.00305176	-0.00494385	0.00286865	-0.0129395	0.0151367	0.0141602	-0.000183105	0.00799561	-0.00146484	0.00341797
-10.76	0.00793457	-6.10352e-05	-0.00201416	-0.0139163	0.0102539	0.00927708	0.00469971	0.00311279	0.00341771	-0.00616481
-10.66	0.00109863	-0.00689697	0.000915527	-0.00512695	0.00341797	0.012207	-0.00213623	-0.00372314	0.00244141	-0.0200195
-10.56	0.00012207	0.00189209	-6.10352e-05	-0.00610363	0.012207	0.0112304	-0.00701904	-0.00469971	0.00146473	-0.0209962
-10.46	-0.00280762	-0.00494385	-0.00299072	0.000732422	0.00927734	0.00830078	-0.00213623	0.00213623	0.00830078	-0.0239258
-10.36	0.0020752	-0.015686	-0.00201416	-0.00415039	0.00439453	0.00341797	-0.00115967	-0.00274658	-0.000488281	-0.019043
-10.26	0.00695801	-0.0010376	-0.00299072	0.000732049	0.00927734	0.018066	-0.000183105	-0.00177002	0.00830041	-0.0141605
-10.16	-0.00280762	-0.0108032	-0.00299072	0.00268555	-0.000488281	0.00830078	-0.0158081	-0.00762939	-0.00146484	-0.0239258
-10.06	-0.00280762	-0.0108032	-0.00299072	0.00268555	-0.000488281	0.0180664	-0.00604248	-0.00372314	-0.00146484	-0.0141602
-9.96	0.00109863	-0.0108032	0.000915527	0.00268555	-0.000488281	0.0180664	-0.00604248	-0.00177002	0.00830078	-0.0141602
-9.86	0.00695801	-0.0108032	0.0067749	-0.00708008	-0.0102539	0.0180664	-0.00604248	-0.00567627	-0.00146484	-0.012207
-9.76	0.00695801	-0.0108032	0.00286865	-0.00708026	-0.0102539	0.0180662	-0.00604248	-0.00567627	-0.00146503	-0.0122072
-9.66	0.0020752	-0.00592041	0.00189209	-0.00219727	-0.0151367	0.0131836	-0.00115967	-0.0105591	0.00732422	-0.0170898
-9.56	0.0020752	-0.00592041	0.00189209	-0.0021976	-0.0151367	0.0131833	-0.00115967	-0.0105591	0.0131833	-0.00732455
-9.46	-0.00671387	-0.00299072	-0.00689697	-0.0109863	-0.0239258	0.00439453	-0.000183105	-0.00958252	0.000488281	-0.0161133
-9.36	-0.00183105	-0.00201416	0.00384521	-0.00610352	-0.00927734	0.00537109	0.000793457	-0.00860596	-0.00439453	-0.00537109
-9.26	0.0108643	-0.00299072	0.00286865	0.00854466	-0.00830078	0.016113	-0.00488281	-0.00958252	0.00439427	-0.00634792
-9.16	-0.00183105	-6.10352e-05	-0.00396729	0.00170898	-0.0209961	0.00927734	-0.0187378	-0.0113525	-0.00244141	-0.0131836
-9.06	0.00402832	0.00189209	-0.00201416	0.00366203	-0.00927734	0.0112304	-0.00506592	-0.0164185	-0.000488356	-0.00146492
-8.96	0.00793457	-6.10352e-05	-0.00396729	0.00170898	-0.0112305	0.00927734	-0.00701904	-0.0183716	0.00732422	-0.00341797
-8.86	0.00305176	-0.00494385	0.00286865	0.0065918	-0.00634766	0.0141602	-0.00213623	-0.0134888	0.00244141	-0.00830078
-8.76	0.00305176	0.00482178	0.00286865	0.00659161	-0.00244141	0.01416	-0.00213623	-0.0134888	0.0161131	0.00146466
-8.66	-0.00183105	-6.10352e-05	-0.00201416	0.0114746	-0.00537109	0.00927734	0.00274658	-0.00860596	0.0170898	-0.00341797
-8.56	0.00305176	-0.0010376	-0.00689697	0.00659161	-0.00634766	0.00439434	-0.00213623	-0.0134888	0.0239256	-0.00830097
-8.46	0.0020752	-6.10352e-05	-0.0117798	0.00170898	-0.0112305	-0.000488281	0.00274658	-0.00860596	0.019043	-0.00341797
-8.36	0.0020752	0.00384521	-0.00787354	0.00561523	-0.0170898	-0.000488281	-0.00311279	-0.0183716	0.00927734	-0.00457764
-8.26	0.00402832	0.00579834	-0.00592041	0.00756828	-0.00341797	-0.000488356	0.00860596	-0.0125122	0.00927727	0.00439446
-8.16	0.00598145	0.00384521	-0.00787354	0.00561523	-0.00537109	0.00341797	0.00274658	-0.0144653	0.0131836	0.012207
-8.06	0.0177002	0.0136108	0.00189209	0.0114746	-0.00146484	0.0131836	0.00665283	-0.00469971	0.0131836	0.012207
-7.96	0.0118408	0.0136108	0.00189209	0.00561523	0.00439453	0.0131836	0.00665283	-0.00469971	0.0229492	0.0219727
-7.86	0.0108643	0.00872803	0.0067749	0.000732422	-0.000488281	0.00830078	0.00177002	0.00213623	0.0180664	0.0170898
-7.76	0.0137939	0.015564	-0.00592041	-0.00219723	0.00634766	0.00537113	0.00860596	-0.000793457	0.0151368	0.0239258
-7.66	0.0147705	0.0165405	0.00482178	0.00854492	0.00732422	0.0161133	0.00958252	0.000183105	0.0161133	0.0249023
-7.56	0.00793457	0.00384521	-0.00396729	-0.0041505	-0.00537109	0.00341786	0.00665283	-0.00274658	0.00341786	0.0122069
-7.46	-0.000854492	0.000915527	-0.0010376	-0.00708008	0.00146484	0.000488281	0.00372314	-0.00567627	0.000488281	0.0209961
-7.36	0.00109863	0.00872803	0.0067749	-0.0090332	-0.000488281	0.00830078	0.00177002	-0.0115356	0.00244141	0.019043
-7.26	0.0128174	0.00872803	0.0067749	0.000732012	-0.000488281	0.00830037	0.0115356	-0.00762939	0.00830037	0.0190426
-7.16	-0.00378418	-0.00201416	0.00579834	-0.0100098	-0.00146484	-0.00244141	0.000793457	-0.0183716	0.00732422	0.0180664
-7.06	-0.00378418	0.00775146	0.00579834	-0.01001	-0.00146484	0.00732403	0.000793457	-0.00860596	0.00732403	0.0219725
-6.96	-0.00476074	0.00286865	0.000915527	0.000732422	-0.0102539	0.00244141	0.00762939	-0.0134888	0.00244141	0.0229492
-6.86	0.00305176	0.0165405	0.00286865	0.00854492	-0.0141602	0.0141602	0.0193481	-0.0154419	0.0141602	0.0307617
-6.76	0.00598145	0.00970459	-0.00396729	0.0114745	-0.0209961	0.00732414	0.0125122	-0.0183716	0.00732414	0.0180663
-6.66	0.00402832	0.00775146	-0.00592041	0.00952148	-0.0131836	0.0151367	0.0105591	-0.0203247	0.00537109	0.0161133
-6.56	0.00598145	0.00579834	-0.00396729	0.0017088	-0.0209961	0.00341778	-0.00115967	-0.0183716	-0.00244159	0.0180662
-6.46	0.00109863	-0.00494385	-0.0088501	0.0065918	-0.0161133	-0.00732422	-0.00213623	-0.0232544	0.00244141	0.0131836
-6.36	-0.00378418	-0.00982666	-0.0137329	0.00170898	-0.0209961	-0.012207	-0.00701904	-0.0183716	-0.00244141	0.0180664
-6.26	-0.00378418	-6.10352e-05	-0.00396729	0.0017088	-0.0209961	-0.000488468	0.00274658	-0.0222778	-0.00244159	0.0180662
-6.16	0.00109863	-0.00494385	-0.0088501	0.0065918	-0.0161133	-0.00537109	0.00177002	-0.0232544	0.00244141	0.0131836
-6.06	-0.00769043	-6.10352e-05	-0.0137329	0.00170898	-0.0209961	-0.000488281	0.00860596	-0.0281372	-0.00244141	0.00830078
-5.96	-0.00378418	-6.10352e-05	-0.0176392	0.00170898	-0.0112305	-0.000488281	0.00274658	-0.0281372	-0.00244141	0.0180664
-5.86	-0.0135498	-6.10352e-05	-0.0176392	-0.00219727	-0.0249023	-0.000488281	0.00274658	-0.0261841	-0.00244141	0.00830078
-5.76	-0.0115967	0.00189209	-0.0137329	-0.00610362	-0.0170898	0.00537099	0.00469971	-0.024231	-0.000488386	0.0153197
-5.66	-0.00671387	0.00872803	-0.0186157	0.000732422	-0.0200195	0.00439453	0.0115356	-0.0310669	-0.00341797	0.0100708
-5.56	-0.0135498	0.00384521	-0.0176392	-0.00415039	-0.0249023	-0.00244141	0.00665283	-0.0320435	-0.00830078	0.0219727
-5.46	-0.00769043	0.00384521	-0.00787354	-0.00805664	-0.0209961	0.00927734	0.0164185	-0.0320435	-0.00830078	0.0219727
-5.36	-0.00280762	0.00872803	-0.0127563	-0.0187988	-0.0102539	0.00830078	0.0193481	-0.0369263	-0.0131836	0.0288086
-5.26	-0.0106201	0.00482178	-0.0166626	-0.0129393	-0.0180664	0.00439464	0.00958252	-0.0310669	-0.0170897	0.0202027
-5.16	-0.00378418	0.0136108	-0.0176392	-0.0100098	-0.0209961	0.00341797	0.0125122	-0.0281372	-0.00439453	0.0161133
-5.06	-0.0115967	-6.10352e-05	-0.0215454	-0.0119628	-0.019043	-0.000488177	0.0105591	-0.0359497	-0.0122069	0.0180665
-4.96	0.00109863	-0.0010376	-0.0186157	-0.0148926	-0.0161133	0.00244141	0.00762939	-0.0271606	0.00244141	0.0256958
-4.86	-0.00183105	-6.10352e-05	-0.0215454	-0.00610352	-0.00927734	0.00537109	0.0105591	-0.0261841	-0.000488281	0.0348511
-4.76	0.00402832	-6.10352e-05	-0.0176392	-0.00610341	-0.00927734	-0.000488177	0.00469971	-0.0261841	-0.000488177	0.0375978
-4.66	0.00109863	0.00286865	0.000915527	-0.00317383	0.00341797	0.012207	0.017395	-0.0134888	0.012207	0.0463867
-4.56	0.00402832	0.00775146	-0.00982666	-0.01001	0.00634766	0.00537087	0.0105591	-0.024231	0.00146462	0.0336912
-4.46	0.00793457	0.00189209	-0.0215454	-0.0100098	0.0102539	0.0112305	0.0144653	-0.0261841	-0.000488281	0.027832
-4.36	0.00891113	0.0165405	-0.0166626	-0.0109863	0.0209961	0.0161133	0.0252075	-0.0213013	0.000488281	0.0424805
-4.26	-0.00360107	0.0145874	-0.0088501	-0.0129393	0.0209961	0.0141603	0.017395	-0.017395	0.00244159	0.0366213
-4.16	0.00402832	0.0253296	-0.00396729	-0.00219727	0.0161133	0.00262451	0.0183716	-0.0230713	0.00341797	0.0454102
-4.06	-0.0151062	0.0101013	0.000335693	-0.0174253	0.00479126	-0.00985694	0.0168152	-0.0257874	0.00186181	0.0360415
-3.96	-0.00866699	0.0106812	-0.00299072	-0.0109863	0.0209961	-0.00341797	0.0185547	-0.0193481	0.00439453	0.0366211
-3.86	-0.0102234	0.0247498	0.00131226	-0.0125427	0.0205994	-0.00302124	0.021698	-0.0189514	0.0126038	0.0467834
-3.76	-0.000854492	0.0223999	-0.00689697	-0.00122093	0.0151367	0.00439431	0.017395	-0.0115356	0.00946023	0.038574
-3.66	-0.0125732	0.0106812	-0.0127563	-0.0117798	0.0237427	-0.00146484	0.0193481	-0.017395	-0.00341797	0.0385742
-3.56	-0.0057373	0.00384521	-0.015686	-0.0119629	0.027832	-0.00439452	0.0105591	-0.024231	-0.000488266	0.0415039
-3.46	0.000701904	0.00363159	-0.0198059	-0.0152893	0.0237122	-0.00772095	0.0111389	-0.0295105	-0.00576782	0.0362244
-3.36	-0.0102234	-0.00454712	-0.0279846	-0.0223083	0.0116272	-0.01474	0.0158386	-0.0209045	-0.00692749	0.0409241
-3.26	-0.0115967	-6.10352e-05	-0.0293579	-0.0275877	0.000488281	-0.0102537	0.00860596	-0.0261841	-0.0122068	0.0297854
-3.16	-0.0115967	-0.00982666	-0.0234985	-0.0178223	-0.0131836	-0.0102539	0.0203247	-0.0300903	-0.0258789	0.0395508
-3.06	-0.0311279	-0.0195923	-0.0332642	-0.0139158	-0.0327148	-0.00634743	0.0183716	-0.0359497	-0.0415037	0.0289919
-2.96	-0.0213623	-0.00982666	-0.0332642	-0.00610352	-0.0288086	-0.00439453	0.0339966	-0.0359497	-0.0356445	0.0336914
-2.86	-0.0192261	-0.00689697	-0.0303345	-0.00317383	-0.0258789	-0.00732422	0.0369263	-0.0232544	-0.0249023	0.0444336
-2.76	-0.0155029	-0.0117798	-0.0254517	-0.00805646	-0.0209961	-0.0122069	0.0418091	-0.0281372	-0.01416	0.0512697
-2.66	-0.0262451	-0.00689697	-0.0303345	-0.00708008	-0.0266724	-0.0217896	0.0369263	-0.0240479	-0.0229492	0.0541992
-2.56	-0.0213623	-0.0234985	-0.0410767	-0.0158691	-0.0249023	-0.0317382	0.0300903	-0.0222778	-0.0266723	0.0493164
-2.46	-0.0360107	-0.022522	-0.0557251	-0.0195923	-0.027832	-0.0307617	0.0302734	-0.0310669	-0.0366211	0.0581055
-2.36	-0.0307312	-0.0180359	-0.0504456	-0.0154724	-0.0284119	-0.0196228	0.0402527	-0.0257874	-0.0352478	0.0653381
-2.26	-0.026062	-0.0234985	-0.0379639	-0.00610298	-0.0229492	-0.020019	0.0339966	-0.0183716	-0.0258784	0.0739141
-2.16	-0.0346375	-0.0348206	-0.0445862	-0.00765991	-0.0311584	-0.0293884	0.0324402	-0.0121155	-0.0215759	0.0770569
-2.06	-0.0262451	-0.0264282	-0.0401001	0.00268655	-0.0356445	-0.0354604	0.0419922	-0.0181885	-0.0131826	0.0834971
-1.96	-0.0311279	-0.0254517	-0.0410767	-0.0010376	-0.034668	-0.0551758	0.0418091	-0.0144653	-0.0169067	0.0836792
-1.86	-0.0385437	-0.0238953	-0.0531921	0.00601196	-0.0409241	-0.0606384	0.0363464	-0.0218811	-0.0196228	0.07901
-1.76	-0.0418701	-0.0303345	-0.0479126	-0.0246579	-0.0415039	-0.064758	0.00567627	0.00408936	-0.0170895	0.0756839
-1.66	-0.0485229	-0.0498657	-0.0557251	-0.0734863	-0.0629883	-0.0717773	-0.0431519	-0.0447388	-0.0385742	0.034668
-1.56	-0.0496826	-0.0498657	-0.0264282	-0.078184	-0.0512695	-0.0698222	-0.0509644	-0.0310669	-0.036619	0.0366231
-1.46	-0.0369873	-0.0449829	-0.00396729	-0.0979004	-0.0620117	-0.0657349	-0.0566406	-0.0367432	-0.0415039	0.0415039
-1.36	-0.0258484	-0.0619812	0.000518799	-0.10434	-0.0762634	-0.0889587	-0.0700989	-0.044342	-0.0506897	0.0448303
-1.26	-0.0272217	-0.0449829	-0.00201416	-0.10571	-0.0756836	-0.076657	-0.0812378	-0.0457153	-0.0688445	0.00555731
-1.16	-0.0102234	-0.0318909	0.00247192	-0.0953674	-0.0751038	-0.0624084	-0.0681458	-0.0490417	-0.0682678	-9.15527e-05
-1.06
-0.959999
-0.860001
-0.760002
-0.66
-0.560001
-0.459999
-0.360001
-0.260002
-0.16
-0.0600014
0.0400009
0.139999
0.239998
0.34
0.439999
0.540001
0.639999
0.739998
0.839996
0.940002	0.372986	0.30249	0.364197	0.444885	0.524902	0.717285	1.07404	1.66425	2.67938	5.02527
1.04	0.375916	0.298767	0.364014	0.456787	0.530579	0.758118	1.1344	1.81366	2.94482	5.53876
1.14	0.398743	0.30365	0.401306	0.477295	0.537781	0.79541	1.22949	1.95917	3.23602	6.04675
1.24	0.423767	0.318115	0.415771	0.487854	0.554993	0.844238	1.33264	2.13965	3.52979	6.57489
1.34	0.443481	0.355408	0.440552	0.504817	0.58252	0.903803	1.41876	2.29333	3.8034	7.11102
1.44	0.442902	0.3685	0.436859	0.522614	0.604584	0.940338	1.50803	2.44901	4.08408	7.61942
1.54	0.442902	0.382172	0.444672	0.516754	0.626862	0.990326	1.59512	2.608	4.38095	8.14676
1.64	0.464569	0.392914	0.45462	0.526703	0.655182	1.04288	1.71603	2.76248	4.67294	8.65244
1.74	0.475128	0.413605	0.465179	0.537262	0.683685	1.09756	1.82736	2.92929	4.96201	9.16531
1.84	0.472198	0.421234	0.467316	0.547208	0.70108	1.14071	1.9252	3.10135	5.25985	9.67685
1.94	0.472382	0.416351	0.476898	0.566559	0.720795	1.1796	2.01877	3.25467	5.5499	10.1583
2.04	0.463013	0.440552	0.501892	0.577881	0.758301	1.23309	2.11603	3.40936	5.8327	10.6649
2.14	0.490173	0.478271	0.514587	0.598389	0.781555	1.28644	2.22638	3.56659	6.1001	11.1421
2.24	0.500305	0.480591	0.511841	0.625732	0.819031	1.34344	2.34747	3.74744	6.38641	11.6335
2.34	0.497986	0.468506	0.48999	0.629636	0.830383	1.38019	2.42169	3.88574	6.65674	12.0952
2.44	0.486633	0.464966	0.480591	0.631592	0.846375	1.42548	2.49982	4.03845	6.94385	12.5554
2.54	0.466339	0.448578	0.475922	0.631195	0.867096	1.46573	2.57755	4.17752	7.22079	13.0304
2.64	0.476288	0.45462	0.48587	0.636871	0.890717	1.52725	2.65744	4.33945	7.48154	13.4767
2.74	0.48587	0.454437	0.475922	0.640961	0.89444	1.58212	2.74747	4.48221	7.75009	13.9366
2.84	0.48645	0.445251	0.484314	0.660704	0.922363	1.63702	2.83167	4.63593	8.01904	14.3677
2.94	0.482727	0.447388	0.493103	0.679626	0.956543	1.68524	2.92676	4.7951	8.30634	14.8249
3.04	0.473572	0.447998	0.480408	0.680237	0.977051	1.72607	2.98712	4.94647	8.56201	15.2524
3.14	0.477844	0.454224	0.477661	0.690369	1.00049	1.77881	3.06329	5.10974	8.81317	15.6735
3.24	0.492126	0.4646	0.482178	0.697998	1.03857	1.82666	3.1463	5.26855	9.07941	16.105
3.34	0.477844	0.454224	0.481567	0.693113	1.04932	1.86279	3.22736	5.42419	9.33075	16.5153
3.44	0.483337	0.446045	0.479248	0.695068	1.0708	1.8999	3.32385	5.58319	9.58545	16.9106
3.54	0.470428	0.438995	0.480011	0.695465	1.09268	1.93546	3.4086	5.72617	9.81747	17.3145
3.64	0.478241	0.447601	0.492523	0.710297	1.12704	1.9913	3.50626	5.89139	10.0714	17.711
3.74	0.482941	0.440948	0.503448	0.720062	1.14658	2.02921	3.59024	6.03006	10.3515	18.1056
3.84	0.480194	0.457367	0.513214	0.726713	1.16299	2.07724	3.67697	6.17734	10.6046	18.4872
3.94	0.479034	0.462433	0.52182	0.745453	1.1915	2.13858	3.75235	6.34451	10.8663	18.8829
4.04	0.476685	0.458923	0.535095	0.752502	1.21222	2.18701	3.83282	6.48749	11.1089	19.2603
4.14	0.483124	0.46225	0.542328	0.765961	1.24326	2.23526	3.92014	6.63535	11.3653	19.6222
4.24	0.487823	0.455597	0.564972	0.796051	1.26474	2.29697	4.02872	6.7869	11.6075	20.0089
4.34	0.487427	0.4646	0.575928	0.809325	1.28937	2.354	4.12366	6.93768	11.8587	20.3687
4.44	0.488983	0.486847	0.588409	0.828461	1.31552	2.3837	4.21622	7.07986	12.1153	20.7198
4.54	0.48822	0.487244	0.596619	0.853088	1.34601	2.43408	4.3045	7.22559	12.356	21.0667
4.64	0.488586	0.502869	0.614197	0.874939	1.38153	2.48096	4.38458	7.38416	12.6052	21.4069
4.74	0.488403	0.505798	0.626892	0.898193	1.40479	2.5249	4.46564	7.51483	12.8394	21.7603
4.84	0.48822	0.510681	0.633728	0.913634	1.44171	2.56885	4.53497	7.66309	13.0755	22.1011
4.94	0.493866	0.515961	0.64682	0.929047	1.46298	2.61514	4.6301	7.80936	13.296	22.4395
5.04	0.493866	0.526886	0.653839	0.943512	1.48056	2.66904	4.72501	7.94998	13.5011	22.7802
5.14	0.48938	0.531006	0.663025	0.955811	1.51202	2.71143	4.80646	8.10449	13.7114	23.1069
5.24	0.487244	0.55072	0.666748	0.962646	1.53955	2.74835	4.89417	8.24921	13.9487	23.4146
5.34	0.486633	0.54895	0.671997	0.970641	1.55341	2.79852	4.9834	8.40759	14.1724	23.7175
5.44	0.487427	0.551697	0.682556	0.993713	1.57568	2.86377	5.06427	8.54901	14.4067	24.0288
5.54	0.499939	0.560303	0.687256	1.00659	1.60968	2.91144	5.1424	8.69238	14.6294	24.3382
5.64	0.504608	0.563019	0.691925	1.02377	1.63193	2.96689	5.22482	8.82205	14.8556	24.6417
5.74	0.514374	0.578644	0.695831	1.04605	1.65732	3.01572	5.32169	8.94705	15.088	24.9425
5.84	0.505981	0.574951	0.701111	1.04663	1.68292	3.05695	5.41681	9.07733	15.2983	25.2427
5.94	0.504822	0.578064	0.715576	1.07788	1.71143	3.1167	5.50549	9.216	15.5308	25.522
6.04	0.508514	0.590363	0.713409	1.09488	1.74716	3.17978	5.59512	9.36972	15.745	25.7843
6.14	0.516327	0.598969	0.729034	1.1019	1.76944	3.22275	5.67715	9.52322	15.9747	26.0663
6.24	0.516541	0.599548	0.730408	1.11499	1.79346	3.26788	5.75159	9.66132	16.2124	26.3462
6.34	0.5177	0.61322	0.735107	1.14038	1.83252	3.31201	5.82697	9.81641	16.4136	26.6177
6.44	0.517303	0.608917	0.73587	1.14078	1.84775	3.34677	5.88321	9.92264	16.6163	26.8673
6.54	0.513794	0.621826	0.747986	1.16577	1.88019	3.39014	5.9754	10.0754	16.8354	27.1458
6.64	0.51828	0.623566	0.758331	1.17612	1.90732	3.43057	6.04514	10.2146	17.0399	27.4015
6.74	0.514587	0.624939	0.755798	1.18726	1.92432	3.47803	6.11212	10.3469	17.2495	27.6528
6.84	0.512421	0.623566	0.741547	1.1976	1.94913	3.52743	6.20645	10.4869	17.4532	27.8878
6.94	0.516724	0.636475	0.750916	1.2027	1.97998	3.56769	6.27991	10.6232	17.6685	28.137
7.04	0.514374	0.625519	0.764191	1.22495	2.00693	3.62119	6.35098	10.7713	17.881	28.3956
7.14	0.506378	0.620636	0.765167	1.22787	2.02939	3.65732	6.42618	10.8875	18.1026	28.6231
7.24	0.502075	0.624939	0.766357	1.23608	2.05402	3.70264	6.51642	11.007	18.3226	28.8618
7.34	0.504028	0.626892	0.773376	1.24469	2.08643	3.75812	6.61877	11.1387	18.521	29.1138
7.44	0.507538	0.635101	0.776886	1.25327	2.10751	3.8038	6.70743	11.2625	18.7296	29.3524
7.54	0.501099	0.645447	0.784119	1.2605	2.13232	3.85205	6.78693	11.3967	18.9321	29.5815
7.64	0.49173	0.631378	0.787628	1.27768	2.15616	3.8829	6.8588	11.5291	19.1231	29.7843
7.74	0.500122	0.632751	0.793701	1.28491	2.17822	3.93585	6.95081	11.6602	19.3198	30.0142
7.84	0.493286	0.625916	0.793884	1.27887	2.20068	3.9751	7.04083	11.801	19.5013	30.2347
7.94	0.493866	0.626495	0.80423	1.29037	2.22665	4.0206	7.1254	11.9344	19.6866	30.4669
8.04	0.500122	0.633545	0.810486	1.3064	2.24738	4.07178	7.19415	12.0676	19.8823	30.6724
8.14	0.497589	0.637238	0.813019	1.32455	2.28036	4.11026	7.27951	12.1834	20.0548	30.878
8.24	0.506958	0.639587	0.816162	1.33276	2.30029	4.15869	7.35919	12.3115	20.2329	31.1069
8.34	0.502075	0.64447	0.826111	1.34235	2.32861	4.2085	7.4422	12.4426	20.396	31.3157
8.44	0.496796	0.648956	0.83255	1.36362	2.34952	4.27353	7.52286	12.5916	20.5829	31.505
8.54	0.504028	0.656982	0.83783	1.37085	2.38135	4.31982	7.61993	12.7141	20.7573	31.7036
8.64	0.488983	0.647003	0.828644	1.37924	2.3956	4.36417	7.69473	12.8248	20.922	31.9229
8.74	0.497986	0.657166	0.837646	1.3941	2.41943	4.4165	7.78381	12.965	21.106	32.1194
8.84	0.494843	0.660675	0.844269	1.41049	2.45108	4.45322	7.86075	13.0799	21.2892	32.3194
8.94	0.498169	0.665955	0.847595	1.41382	2.48486	4.50537	7.92072	13.1965	21.4546	32.5142
9.04	0.499146	0.670837	0.862244	1.42456	2.51123	4.55402	7.9881	13.3439	21.6439	32.7026
9.14	0.496216	0.668701	0.861267	1.4314	2.51807	4.59912	8.08282	13.4512	21.8042	32.8813
9.24	0.497986	0.670837	0.86615	1.4519	2.54327	4.64893	8.15216	13.5881	21.9692	33.0823
9.34	0.499329	0.674927	0.866333	1.46655	2.57587	4.69403	8.21368	13.7172	22.1296	33.2536
9.44	0.494263	0.671814	0.86792	1.4646	2.59619	4.72998	8.28986	13.8351	22.2808	33.4146
9.54	0.494263	0.677673	0.878845	1.48022	2.61768	4.7796	8.37579	13.9445	22.4604	33.5903
9.64	0.498169	0.677673	0.888611	1.4939	2.64111	4.81787	8.4422	14.0605	22.6147	33.7708
9.74	0.496216	0.679626	0.896423	1.51733	2.66925	4.87256	8.51642	14.1769	22.7816	33.9419
9.84	0.496216	0.68042	0.906189	1.52319	2.6958	4.91943	8.59845	14.2844	22.9585	34.1196
9.94	0.501099	0.681763	0.906372	1.53394	2.71552	4.96259	8.67755	14.4037	23.0895	34.2819
10.04	0.509888	0.679626	0.908936	1.54272	2.74268	5.01123	8.76251	14.5207	23.2515	34.4399
10.14	0.518677	0.672791	0.918884	1.55542	2.771	5.05988	8.84552	14.6389	23.4106	34.6038
10.24	0.512817	0.676697	0.922791	1.55933	2.79443	5.10596	8.90021	14.7627	23.5571	34.7749
10.34	0.522583	0.682556	0.92865	1.57886	2.81281	5.15088	8.99591	14.8849	23.72	34.9351
10.44	0.533142	0.686462	0.932556	1.58862	2.84131	5.19971	9.0838	15.0139	23.8794	35.0991
10.54	0.542114	0.694275	0.954041	1.6062	2.87842	5.25244	9.16858	15.1408	24.0435	35.2651
10.64	0.540741	0.699554	0.965179	1.62125	2.89853	5.30185	9.24454	15.2605	24.2081	35.4364
10.74	0.549927	0.704041	0.969666	1.6355	2.91162	5.34503	9.3299	15.376	24.3755	35.605
10.84	0.561249	0.715363	0.980988	1.66244	2.93271	5.40439	9.41739	15.5213	24.5626	35.7765
10.94	0.54895	0.705017	0.974548	1.66187	2.94855	5.43701	9.4754	15.6418	24.6956	35.9106
11.04	0.564392	0.711853	0.995056	1.67065	2.97217	5.49072	9.5506	15.7541	24.8755	36.064
11.14	0.571411	0.7099	1.00092	1.68628	3.00342	5.5415	9.60529	15.8752	25.0415	36.2054
11.24	0.587036	0.725525	1.01263	1.70776	3.04443	5.58252	9.68811	15.9924	25.1841	36.3569
11.34	0.592896	0.715759	1.0224	1.70776	3.0542	5.61847	9.78302	16.1037	25.3345	36.5034
11.44	0.58313	0.715759	1.0224	1.70856	3.08545	5.65479	9.84943	16.2119	25.4946	36.6343
11.54	0.591919	0.721436	1.02808	1.72827	3.10986	5.69287	9.90509	16.3332	25.6519	36.7622
11.64	0.601868	0.726685	1.03333	1.74799	3.12842	5.74384	9.97754	16.4427	25.7927	36.9175
11.74	0.601501	0.725525	1.02826	1.74683	3.15381	5.77197	10.0369	16.5666	25.9329	37.0562
11.84	0.597778	0.736267	1.03705	1.76147	3.18018	5.82178	10.1071	16.6808	26.0776	37.1821
11.94	0.595825	0.728455	1.0351	1.76929	3.18799	5.86554	10.1785	16.7805	26.2163	37.3052
12.04	0.591919	0.730408	1.03705	1.78101	3.20947	5.8999	10.2449	16.8828	26.3589	37.438
12.14	0.597778	0.726501	1.03705	1.79352	3.2251	5.93896	10.3035	16.9933	26.478	37.5618
12.24	0.597778	0.720642	1.04681	1.79468	3.25049	5.96826	10.3777	17.1027	26.6187	37.6919
12.34	0.609497	0.732361	1.05853	1.81616	3.28174	6.01514	10.452	17.216	26.7808	37.8208
12.44	0.608124	0.734894	1.07162	1.82846	3.2999	6.06259	10.519	17.3338	26.922	37.9464
12.54	0.606964	0.748566	1.07669	1.84213	3.31747	6.10751	10.5717	17.4451	27.0478	38.0675
12.64	0.595825	0.748779	1.07611	1.85132	3.33917	6.14679	10.6559	17.5519	27.1772	38.2005
12.74	0.600708	0.754822	1.09076	1.86597	3.36084	6.19385	10.7283	17.6662	27.313	38.3257
12.84	0.605591	0.759705	1.09174	1.88061	3.3833	6.22803	10.8035	17.752	27.4468	38.4517
12.94	0.605591	0.755798	1.09564	1.89117	3.40479	6.26904	10.8738	17.843	27.5581	38.5767
13.04	0.595825	0.749939	1.09564	1.9021	3.42041	6.30225	10.9422	17.9523	27.6675	38.6802
13.14	0.602661	0.756775	1.11615	1.90894	3.45654	6.3501	11.0233	18.0666	27.7837	38.7944
13.24	0.606567	0.760681	1.12592	1.92847	3.47998	6.39697	11.0936	18.1682	27.9028	38.9319
13.34	0.604797	0.758911	1.12494	1.94232	3.50946	6.4585	11.1719	18.2621	28.0269	39.0622
13.44	0.601685	0.759705	1.13666	1.95288	3.52002	6.49951	11.2332	18.3625	28.1499	39.188
13.54	0.599548	0.758728	1.13568	1.96558	3.54248	6.5415	11.317	18.465	28.2817	39.3042
13.64	0.605591	0.753845	1.1347	1.98022	3.56299	6.59131	11.3973	18.5715	28.396	39.4263
13.74	0.61145	0.753845	1.15228	1.99585	3.58331	6.64209	11.4871	18.6914	28.5132	39.5364
13.84	0.613403	0.751892	1.15424	1.9986	3.60791	6.68506	11.5555	18.7902	28.644	39.6548
13.94	0.616333	0.749756	1.16693	2.01245	3.63037	6.73877	11.6229	18.9123	28.7681	39.7612
14.04	0.619263	0.753845	1.17377	2.04077	3.65283	6.78937	11.6902	19.0207	28.9136	39.8794
14.14	0.621216	0.755798	1.17767	2.04858	3.67432	6.82959	11.7586	19.1281	29.0522	39.9927
14.24	0.616913	0.765167	1.18118	2.05795	3.70517	6.86435	11.8266	19.2273	29.1718	40.0919
14.34	0.61731	0.771423	1.18744	2.07397	3.72705	6.91357	11.8981	19.3332	29.3101	40.1829
14.44	0.619843	0.773956	1.20053	2.07651	3.74326	6.96884	11.9682	19.4412	29.422	40.2862
14.54	0.615356	0.773376	1.1972	2.09546	3.76221	6.98584	12.0164	19.5266	29.5425	40.3716
14.64	0.615356	0.783142	1.21088	2.10602	3.79346	7.04248	12.0906	19.6465	29.6616	40.4653
14.74	0.609497	0.783142	1.21088	2.11694	3.81378	7.08154	12.1668	19.7375	29.7827	40.5513
14.84	0.605591	0.783936	1.22064	2.12671	3.83057	7.11865	12.2078	19.8234	29.9019	40.6556
14.94	0.600525	0.790955	1.22064	2.14819	3.84424	7.16241	12.277	19.9269	30.0015	40.7524
15.04	0.608521	0.791931	1.24115	2.15894	3.88623	7.21924	12.3494	20.049	30.1224	40.8433
15.14	0.61438	0.788025	1.2431	2.17651	3.91357	7.26221	12.4119	20.1603	30.2271	40.9253
15.24	0.615356	0.792908	1.24408	2.17554	3.94189	7.30225	12.493	20.2551	30.3257	41.0337
15.34	0.601868	0.795044	1.24036	2.18744	3.96552	7.34344	12.5596	20.347	30.4431	41.1315
15.44	0.618286	0.805603	1.26147	2.20776	4.00146	7.39502	12.6385	20.4474	30.563	41.2319
15.54	0.615356	0.808533	1.26166	2.22125	4.01807	7.42725	12.7117	20.541	30.6772	41.3275
15.64	0.615356	0.814392	1.2558	2.23218	4.04541	7.47803	12.7918	20.6535	30.7816	41.4126
15.74	0.610474	0.813416	1.2724	2.24683	4.06396	7.51691	12.8475	20.7385	30.8931	41.5015
15.84	0.608521	0.815369	1.27045	2.25464	4.09521	7.56494	12.9197	20.8264	31.0083	41.605
15.94	0.61731	0.820251	1.27533	2.26343	4.11572	7.61084	13.0153	20.925	31.1167	41.6821
16.04	0.616333	0.83374	1.28217	2.27417	4.13428	7.65283	13.0779	21.008	31.2173	41.771
16.14	0.610474	0.8349	1.28217	2.27808	4.1499	7.69385	13.1385	21.0783	31.3228	41.8519
16.24	0.606171	0.830597	1.29153	2.29721	4.15927	7.73251	13.1986	21.1326	31.422	41.9366
16.34	0.609497	0.83783	1.30463	2.31616	4.18683	7.78662	13.2606	21.2297	31.5347	42.0356
16.44	0.619659	0.843292	1.31595	2.32553	4.21103	7.84091	13.3363	21.3152	31.662	42.1114
16.54	0.616333	0.842712	1.30951	2.33472	4.22412	7.88214	13.4002	21.4045	31.7524	42.1948
16.64	0.61438	0.850525	1.31812	2.34839	4.25146	7.93994	13.4655	21.5029	31.8599	42.2886
16.74	0.606567	0.858337	1.33295	2.36206	4.2749	7.98877	13.5428	21.592	31.9771	42.3812
16.84	0.602661	0.854431	1.32709	2.37262	4.29053	8.02783	13.5994	21.6838	32.0786	42.4683
16.94	0.596802	0.848572	1.33295	2.37964	4.31592	8.06885	13.6541	21.7834	32.1724	42.5425
17.04	0.608521	0.861084	1.33881	2.39136	4.34131	8.10986	13.7186	21.8889	32.27	42.6401
17.14	0.609497	0.867126	1.35345	2.40015	4.36182	8.15576	13.7899	21.9953	32.3608	42.7192
17.24	0.608521	0.872009	1.35443	2.41479	4.39209	8.19971	13.8553	22.0939	32.4407	42.7983
17.34	0.61203	0.875519	1.36575	2.43783	4.41904	8.23721	13.933	22.2127	32.5392	42.8671
17.44	0.607544	0.871033	1.36713	2.44507	4.43604	8.28076	14.0055	22.3098	32.6304	42.9438
17.54	0.608521	0.887634	1.37982	2.44604	4.45459	8.31104	14.0604	22.3994	32.7192	43.0151
17.64	0.615356	0.890564	1.37689	2.46265	4.4751	8.34912	14.1238	22.4973	32.8179	43.0806
17.74	0.621796	0.893097	1.38919	2.47495	4.496	8.39462	14.2006	22.5896	32.9142	43.1436
17.84	0.622192	0.891541	1.38763	2.48315	4.521	8.43604	14.2752	22.6838	33.0083	43.228
17.94	0.626892	0.901306	1.40326	2.50854	4.55029	8.479	14.3436	22.7697	33.1087	43.303
18.04	0.629028	0.902283	1.40228	2.50757	4.57275	8.51514	14.4188	22.8488	33.2046	43.3638
18.14	0.630981	0.905029	1.40619	2.53101	4.59033	8.55225	14.4871	22.9465	33.3218	43.4458
18.24	0.627075	0.906189	1.40619	2.53687	4.604	8.60303	14.5359	23.0266	33.4136	43.5122
18.34	0.630981	0.92572	1.41089	2.55249	4.6333	8.64288	14.6024	23.1125	33.5327	43.5825
18.44	0.638794	0.933533	1.42572	2.565	4.6626	8.69092	14.6559	23.1855	33.6304	43.6743
18.54	0.639374	0.934113	1.42435	2.58627	4.68271	8.72665	14.7318	23.2771	33.7208	43.7636
18.64	0.640747	0.935486	1.43744	2.59351	4.70361	8.76904	14.7781	23.3586	33.8218	43.8325
18.74	0.640747	0.939392	1.43158	2.59741	4.71729	8.79834	14.8426	23.4328	33.9097	43.9067
18.84	0.64563	0.950134	1.44623	2.61206	4.74365	8.84228	14.9139	23.5236	34.0071	43.9878
18.94	0.643677	0.952087	1.45795	2.62183	4.76202	8.88525	14.9744	23.6037	34.1001	44.0542
19.04	0.640747	0.951111	1.45697	2.62476	4.77197	8.91357	15.0477	23.6769	34.2144	44.1313
19.14	0.643677	0.952087	1.46771	2.6355	4.79248	8.95947	15.1014	23.7736	34.3013	44.2085
19.24	0.6427	0.953064	1.46869	2.64624	4.80322	9.00146	15.159	23.8449	34.3843	44.2884
19.34	0.643677	0.952881	1.47552	2.66089	4.82178	9.02979	15.235	23.924	34.4692	44.3608
19.44	0.656372	0.966736	1.4765	2.67163	4.8501	9.07373	15.2996	24.0012	34.5366	44.4321
19.54	0.651093	0.971222	1.49271	2.68784	4.88974	9.11807	15.3647	24.1021	34.6368	44.4874
19.64	0.651886	0.973175	1.50247	2.69565	4.91122	9.16611	15.4408	24.1795	34.7333	44.544
19.74	0.653442	0.971619	1.50677	2.70386	4.9292	9.20557	15.5135	24.2541	34.8052	44.6116
19.84	0.653442	0.977478	1.5224	2.71948	4.95654	9.25049	15.5838	24.3478	34.9028	44.689
19.94	0.664185	0.976501	1.52728	2.72827	4.9751	9.29443	15.6492	24.4289	34.9897	44.7485
20.04	0.653442	0.99115	1.5271	2.74878	4.99951	9.33838	15.7108	24.5139	35.0591	44.7983
20.14	0.657349	0.987244	1.54388	2.77222	5.0249	9.39502	15.7772	24.592	35.1294	44.8589
20.24	0.660278	0.99408	1.54095	2.78491	5.03369	9.43311	15.8473	24.6711	35.2026	44.9009
20.34	0.670044	0.996033	1.54877	2.79468	5.05127	9.47412	15.907	24.7383	35.2729	44.9575
20.44	0.658325	1.00189	1.56244	2.81421	5.0755	9.5249	15.9695	24.8391	35.3745	45.0443
20.54	0.652466	0.996033	1.57025	2.81891	5.09619	9.55029	16.0164	24.9289	35.4534	45.0942
20.64	0.663208	0.995056	1.56342	2.82886	5.1167	9.58722	16.0838	25.0021	35.5181	45.1479
20.74	0.664185	0.996826	1.56439	2.8396	5.13721	9.646	16.1199	25.0988	35.5952	45.2153
20.84	0.658325	1.00385	1.58392	2.85522	5.1665	9.68115	16.1863	25.1984	35.7046	45.2642
20.94	0.654999	0.996613	1.59622	2.87338	5.19833	9.71494	16.2631	25.281	35.7774	45.3311
21.04	0.659302	0.998962	1.61029	2.87769	5.22412	9.75635	16.3104	25.3908	35.8599	45.394
21.14	0.659882	1.0054	1.61478	2.89194	5.24814	9.79794	16.3773	25.4918	35.9561	45.4513
21.24	0.661255	1.00677	1.63177	2.91479	5.28467	9.8501	16.4295	25.5764	36.0298	45.5042
21.34	0.67395	1.01752	1.64252	2.92358	5.30908	9.89014	16.5047	25.6437	36.1187	45.5591
21.44	0.667114	1.01068	1.63568	2.93237	5.33429	9.92822	16.5721	25.7365	36.2025	45.6265
21.54	0.649536	1.00873	1.64429	2.94019	5.34912	9.96729	16.617	25.7971	36.2661	45.687
21.64	0.657349	1.01068	1.65717	2.96362	5.37451	10.0083	16.6776	25.8576	36.3638	45.7319
21.74	0.656189	1.00482	1.65131	2.97144	5.39404	10.0474	16.7479	25.9318	36.436	45.7964
21.84	0.659302	1.00482	1.65912	2.98706	5.41553	10.0825	16.8123	25.9924	36.5122	45.8511
21.94	0.657349	1.01459	1.65717	2.99683	5.43896	10.1263	16.8522	26.0646	36.5669	45.9163
22.04	0.666138	1.02142	1.67572	3.01343	5.47119	10.1577	16.9266	26.1496	36.6694	45.9907
22.14	0.665161	1.02631	1.67474	3.02808	5.49951	10.2095	17.0037	26.1935	36.7485	46.062
22.24	0.663208	1.03412	1.68256	3.04175	5.51904	10.2544	17.0447	26.2658	36.8235	46.1226
22.34	0.667114	1.03802	1.69623	3.05426	5.54248	10.2915	17.1072	26.3303	36.9126	46.1909
22.44	0.6716	1.03665	1.69485	3.06772	5.56729	10.3272	17.1606	26.4098	36.9757	46.2442
22.54	0.670044	1.03705	1.70502	3.07202	5.59814	10.3667	17.202	26.4758	37.0737	46.2993
22.64	0.671021	1.03217	1.71381	3.08081	5.60693	10.395	17.2713	26.551	37.1646	46.3647
22.74	0.666138	1.04175	1.72455	3.10132	5.62939	10.4312	17.3211	26.6262	37.2261	46.4193
22.84	0.660858	1.04349	1.72903	3.1058	5.64755	10.4747	17.3803	26.7107	37.3087	46.4659
22.94	0.665161	1.03802	1.72357	3.11401	5.67139	10.52	17.4334	26.7834	37.3997	46.5132
23.04	0.664185	1.03314	1.73236	3.12476	5.69189	10.5601	17.5047	26.8586	37.4526	46.5708
23.14	0.665161	1.02826	1.74506	3.1355	5.7124	10.6009	17.5506	26.9435	37.5103	46.6128
23.24	0.670044	1.02728	1.74017	3.14624	5.73291	10.6421	17.611	27.0246	37.5757	46.6548
23.34	0.665161	1.03998	1.74896	3.16479	5.7417	10.6821	17.6756	27.1045	37.645	46.7085
23.44	0.660278	1.0351	1.74994	3.17554	5.76611	10.7124	17.7274	27.1965	37.7261	46.7505
23.54	0.659302	1.03021	1.75482	3.18433	5.79834	10.7407	17.8065	27.2463	37.7856	46.7894
23.64	0.660278	1.039	1.76361	3.19507	5.82275	10.7729	17.8719	27.3215	37.8452	46.8403
23.74	0.670044	1.05463	1.77338	3.20483	5.84619	10.8257	17.9363	27.3957	37.9058	46.8853
23.84	0.668091	1.05267	1.77728	3.2146	5.86963	10.8608	17.9988	27.4894	37.9819	46.9438
23.94	0.662231	1.04681	1.78119	3.22241	5.88916	10.8843	18.0594	27.5519	38.0327	46.9771
24.04	0.663788	1.04446	1.78354	3.24545	5.9169	10.9151	18.1195	27.6297	38.0956	47.0352
24.14	0.67395	1.04291	1.79486	3.25366	5.93799	10.9604	18.1805	27.6945	38.1714	47.0786
24.24	0.671021	1.0556	1.79193	3.26636	5.95459	11.0024	18.242	27.7775	38.2466	47.1175
24.34	0.667114	1.0517	1.8017	3.27222	5.97607	11.0337	18.2986	27.8361	38.313	47.1597
24.44	0.670044	1.05463	1.80658	3.28571	6.00049	11.0815	18.3426	27.916	38.3921	47.2017
24.54	0.678833	1.06342	1.82318	3.30542	6.02686	11.1313	18.3846	27.9904	38.4614	47.2651
24.64	0.681366	1.06595	1.82181	3.29819	6.04501	11.1581	18.4426	28.0691	38.5167	47.3185
24.74	0.679626	1.06342	1.83099	3.30737	6.06006	11.2095	18.4979	28.1271	38.5903	47.3511
24.84	0.682739	1.06537	1.83295	3.32886	6.07959	11.2388	18.5486	28.1994	38.6763	47.4019
24.94	0.67688	1.05951	1.82709	3.33667	6.09912	11.2817	18.5643	28.2521	38.7271	47.4468
25.04	0.674927	1.06146	1.82904	3.35034	6.1167	11.3306	18.6151	28.3244	38.7903	47.4878
25.14	0.670044	1.06244	1.83978	3.35913	6.13721	11.3608	18.657	28.3898	38.855	47.5337
25.24	0.688599	1.08099	1.85443	3.37964	6.17725	11.4165	18.7244	28.4611	38.9302	47.5882
25.34	0.691528	1.08392	1.8515	3.39038	6.19385	11.4565	18.7781	28.5109	39.0073	47.6177
25.44	0.689575	1.08197	1.85931	3.40601	6.22314	11.5054	18.827	28.5949	39.0718	47.6743
25.54	0.688599	1.08099	1.85443	3.41479	6.2417	11.5493	18.8846	28.6447	39.1196	47.7202
25.64	0.700897	1.09134	1.85892	3.42514	6.27158	11.5811	18.9555	28.7156	39.1749	47.754
25.74	0.690552	1.08099	1.85834	3.42847	6.28467	11.6196	19.0096	28.7678	39.2192	47.7944
25.84	0.687622	1.08276	1.85541	3.44116	6.30908	11.6616	19.0633	28.841	39.271	47.8403
25.94	0.692505	1.10443	1.87006	3.45581	6.3335	11.7017	19.1209	28.9103	39.3462	47.896
26.04	0.690552	1.10638	1.88177	3.46753	6.36475	11.7337	19.1795	28.9795	39.4036	47.9534
26.14	0.689575	1.10736	1.89447	3.47827	6.38525	11.7769	19.2547	29.05	39.4761	48.0005
26.24	0.692505	1.10443	1.89154	3.48706	6.40381	11.8032	19.3162	29.1174	39.5278	48.0464
26.34	0.700317	1.1142	1.89935	3.49487	6.43115	11.8364	19.3651	29.1799	39.5845	48.0952
26.44	0.695435	1.11322	1.89838	3.50446	6.45557	11.8765	19.4137	29.2551	39.6304	48.1255
26.54	0.692505	1.11615	1.91107	3.51831	6.47882	11.9087	19.4822	29.3068	39.6978	48.1597
26.64	0.700317	1.1142	1.90912	3.52612	6.50342	11.9517	19.5174	29.3693	39.7505	48.2241
26.74	0.697388	1.11517	1.91595	3.53296	6.52002	11.9819	19.577	29.4465	39.812	48.27
26.84	0.690552	1.1142	1.91888	3.53979	6.53271	12.0122	19.617	29.506	39.8755	48.3148
26.94	0.691528	1.12103	1.91986	3.55249	6.53955	12.0425	19.6668	29.5656	39.9272	48.3481
27.04	0.710083	1.12396	1.93842	3.56519	6.56787	12.0923	19.7264	29.6252	39.9849	48.3862
27.14	0.700317	1.12787	1.93842	3.56714	6.5835	12.1118	19.7713	29.6799	40.0435	48.4155
27.24	0.700317	1.13373	1.95288	3.58081	6.60303	12.1548	19.8299	29.7443	40.0903	48.4546
27.34	0.701294	1.1347	1.95697	3.59351	6.61377	12.1792	19.8836	29.8058	40.1624	48.5024
27.44	0.7052	1.13861	1.96478	3.60132	6.63916	12.2202	19.9246	29.875	40.2319	48.5493
27.54	0.712036	1.13959	1.96185	3.61206	6.66553	12.2524	19.9783	29.9592	40.2739	48.5874
27.64	0.712036	1.14545	1.97748	3.62769	6.68506	12.2837	20.0213	30.0334	40.3481	48.6362
27.74	0.707733	1.15091	1.97903	3.63705	6.70029	12.3087	20.0834	30.1092	40.4142	48.6612
27.84	0.710083	1.15326	1.98724	3.65112	6.73389	12.3384	20.1276	30.1721	40.481	48.7015
27.94	0.71106	1.15424	1.98236	3.66187	6.75439	12.3765	20.202	30.2414	40.5562	48.7368
28.04	0.709106	1.15228	1.99408	3.67554	6.76221	12.4097	20.2567	30.3058	40.6108	48.7739
28.14	0.707733	1.16147	1.99466	3.68002	6.79013	12.4493	20.3061	30.3846	40.6583	48.8097
28.24	0.710083	1.16498	2.00092	3.69604	6.81396	12.481	20.367	30.4455	40.7056	48.8452
28.34	0.719849	1.16498	2.00092	3.70972	6.84717	12.5169	20.4315	30.5197	40.7603	48.8862
28.44	0.726685	1.17767	2.01361	3.72241	6.86572	12.5659	20.491	30.593	40.8187	48.9282
28.54	0.729614	1.17474	2.01068	3.74487	6.88232	12.604	20.5506	30.6662	40.8774	48.9644
28.64	0.727661	1.18646	2.01849	3.75464	6.90576	12.6411	20.6053	30.7287	40.9302	49.0042
28.74	0.727478	1.18744	2.02728	3.76343	6.92627	12.6812	20.6609	30.7883	40.9897	49.0356
28.84	0.731567	1.18842	2.03998	3.77612	6.93311	12.7134	20.7205	30.8361	41.0356	49.0562
28.94	0.73938	1.20209	2.03802	3.7937	6.95459	12.7544	20.785	30.8994	41.0845	49.0952
29.04	0.746216	1.20502	2.05658	3.8111	6.98486	12.7944	20.8484	30.968	41.1421	49.1313
29.14	0.750122	1.20697	2.07025	3.82593	7.01691	12.8354	20.8953	31.0207	41.1851	49.1646
29.24	0.747192	1.21967	2.07709	3.84253	7.04053	12.8696	20.9529	31.0783	41.2427	49.2007
29.34	0.751099	1.21967	2.07709	3.84644	7.05029	12.9126	21.0076	31.1467	41.3013	49.2464
29.44	0.755005	1.22162	2.08881	3.87183	7.0835	12.9458	21.0604	31.2014	41.3509	49.2905
29.54	0.750122	1.2226	2.09564	3.87671	7.10791	12.9761	21.1004	31.2492	41.396	49.3247
29.64	0.751099	1.23138	2.09662	3.89722	7.13037	13.0181	21.1471	31.3029	41.4634	49.3726
29.74	0.755005	1.22943	2.10834	3.91089	7.15186	13.0513	21.2029	31.3557	41.5161	49.3999
29.84	0.754028	1.23822	2.10541	3.91577	7.17432	13.0913	21.2469	31.4094	41.5562	49.4399
29.94	0.755005	1.2392	2.10834	3.93628	7.19287	13.1196	21.3065	31.4611	41.6118	49.4702
30.04	0.752075	1.23627	2.12299	3.94897	7.21924	13.1636	21.3504	31.5226	41.6577	49.4966
30.14	0.761841	1.24603	2.13275	3.95874	7.24463	13.2026	21.3895	31.5773	41.7065	49.5267
30.24	0.757935	1.24213	2.13861	3.96851	7.26611	13.2249	21.4305	31.6281	41.7593	49.5649
30.34	0.746216	1.24408	2.13666	3.97241	7.27979	13.2593	21.4832	31.6875	41.7925	49.5923
30.44	0.751099	1.25092	2.15131	3.99292	7.3042	13.2896	21.5291	31.7482	41.8521	49.6226
30.54	0.758911	1.25287	2.14545	3.99878	7.32178	13.3169	21.5662	31.8068	41.8911	49.6558
30.64	0.755981	1.25385	2.14642	4.01343	7.34229	13.3589	21.6082	31.8683	41.9417	49.6919
30.74	0.765747	1.27533	2.16205	4.02905	7.37549	13.3999	21.6688	31.9426	41.9897	49.7271
30.84	0.765747	1.26947	2.15619	4.03296	7.39386	13.439	21.7274	31.9973	42.0327	49.7622
30.94	0.759491	1.26907	2.15579	4.03647	7.41025	13.4601	21.7836	32.0418	42.0792	49.7821
31.04	0.776489	1.26849	2.16498	4.05151	7.4292	13.4927	21.826	32.1057	42.1313	49.812
31.14	0.776489	1.26849	2.16888	4.07104	7.45459	13.5278	21.8826	32.1662	42.1919	49.8511
31.24	0.776489	1.28296	2.18646	4.08081	7.47998	13.5728	21.9373	32.2209	42.2407	49.8921
31.34	0.776306	1.2851	2.18158	4.08569	7.49463	13.6128	22.0067	32.2707	42.2729	49.9165
31.44	0.791138	1.29486	2.17963	4.09546	7.51611	13.6421	22.0692	32.3351	42.3237	49.9575
31.54	0.788208	1.29193	2.18646	4.10229	7.54443	13.6724	22.1326	32.3857	42.3677	49.9917
31.64	0.783905	1.28763	2.19583	4.11752	7.56552	13.7032	22.1889	32.4627	42.4161	50.0226
31.74	0.777466	1.28119	2.20502	4.12476	7.58252	13.7319	22.241	32.5031	42.4515	50.0501
31.84	0.791138	1.29095	2.20502	4.14038	7.60791	13.771	22.3016	32.5656	42.5073	50.0923
31.94	0.796997	1.29095	2.21478	4.15015	7.62939	13.8159	22.3668	32.6262	42.5522	50.1216
32.04	0.796997	1.30072	2.22925	4.17163	7.65283	13.8569	22.4129	32.6828	42.6108	50.1606
32.14	0.796997	1.30072	2.24213	4.16772	7.68408	13.887	22.4539	32.7414	42.6479	50.188
32.24	0.796997	1.31049	2.23157	4.1814	7.71338	13.9292	22.493	32.7824	42.687	50.2212
32.34	0.790161	1.31342	2.22748	4.18433	7.72217	13.9653	22.5467	32.8185	42.7153	50.2437
32.44	0.79895	1.30853	2.23901	4.19391	7.73682	13.9976	22.5945	32.8644	42.769	50.2681
32.54	0.799927	1.30756	2.24115	4.20581	7.76514	14.0259	22.6268	32.924	42.811	50.3042
32.64	0.800903	1.32025	2.24799	4.22241	7.80402	14.0581	22.6668	32.9758	42.8413	50.3314
32.74	0.806763	1.32025	2.25775	4.23413	7.8208	14.103	22.7137	33.0226	42.8921	50.3755
32.84	0.806763	1.33002	2.26752	4.23804	7.84033	14.1519	22.743	33.0715	42.9468	50.4126
32.94	0.806763	1.33002	2.27728	4.25366	7.85986	14.1831	22.7879	33.1055	42.9827	50.4517
33.04	0.814575	1.33783	2.2851	4.26147	7.88916	14.2261	22.8309	33.1711	43.0366	50.4888
33.14	0.815552	1.33881	2.29193	4.26831	7.90967	14.2563	22.8611	33.2189	43.0786	50.5171
33.24	0.821411	1.35638	2.3017	4.28198	7.94482	14.2974	22.9178	33.2717	43.1333	50.5425
33.34	0.808716	1.34369	2.30072	4.28491	7.95557	14.3296	22.95	33.3195	43.1558	50.563
33.44	0.819458	1.35052	2.29779	4.29565	7.98389	14.3716	23.0018	33.3615	43.1978	50.5901
33.54	0.823364	1.34857	2.3056	4.30933	8.00732	14.4048	23.0643	33.424	43.2505	50.6089
33.64	0.825317	1.36029	2.31732	4.32104	8.03857	14.4407	23.1209	33.4826	43.2974	50.6519
33.74	0.83313	1.3681	2.32513	4.34058	8.06787	14.4771	23.16	33.5451	43.3286	50.6792
33.84	0.825317	1.36029	2.31732	4.33667	8.0835	14.5122	23.1912	33.6017	43.3716	50.7007
33.94	0.825317	1.36029	2.33685	4.35229	8.11865	14.5591	23.242	33.6564	43.4165	50.7319
34.04	0.835083	1.37006	2.33685	4.36206	8.13818	14.5825	23.3073	33.7267	43.4712	50.7671
34.14	0.8302	1.36517	2.34174	4.36694	8.15479	14.6226	23.3582	33.7766	43.5132	50.7856
34.24	0.841919	1.36517	2.3515	4.37671	8.17432	14.6577	23.4188	33.8312	43.5562	50.8149
34.34	0.834686	1.36771	2.35403	4.37924	8.18661	14.6759	23.476	33.8826	43.5938	50.8448
34.44	0.834106	1.37103	2.36908	4.38843	8.20557	14.7202	23.5203	33.9484	43.6382	50.8685
34.54	0.826294	1.36908	2.36713	4.39233	8.22314	14.7476	23.5672	33.9863	43.6917	50.8911
34.64	0.834106	1.36713	2.36517	4.40015	8.24658	14.769	23.6238	34.0539	43.7358	50.9302
34.74	0.829224	1.36224	2.37006	4.4187	8.26123	14.811	23.6756	34.1349	43.7759	50.9604
34.84	0.826294	1.36908	2.37689	4.4314	8.28955	14.8374	23.7137	34.173	43.8276	50.981
34.94	0.83606	1.36908	2.39056	4.44116	8.30908	14.8804	23.7664	34.2355	43.8608	51.022
35.04	0.839966	1.36908	2.39642	4.45093	8.32861	14.9175	23.8172	34.2922	43.9077	51.0513
35.14	0.853638	1.3808	2.40424	4.45874	8.34619	14.9351	23.8602	34.3351	43.9487	51.0786
35.24	0.845825	1.37885	2.40228	4.46655	8.35791	14.9722	23.8973	34.3918	43.9878	51.1001
35.34	0.855591	1.37885	2.40619	4.48218	8.37939	14.9976	23.952	34.4465	44.0425	51.1313
35.44	0.855591	1.38861	2.40619	4.49194	8.40283	15.0269	23.993	34.5012	44.0776	51.1614
35.54	0.855591	1.38861	2.41595	4.51147	8.43408	15.0581	24.0359	34.5558	44.1304	51.1978
35.64	0.853638	1.39056	2.42572	4.52319	8.43604	15.0901	24.0809	34.6105	44.1655	51.2192
35.74	0.843872	1.38666	2.42963	4.52905	8.44775	15.1265	24.1004	34.6496	44.1987	51.229
35.84	0.850708	1.39545	2.44232	4.53589	8.47803	15.1587	24.1315	34.6916	44.2427	51.2671
35.94	0.850708	1.39935	2.45209	4.54565	8.49365	15.2036	24.1893	34.7502	44.2954	51.2964
36.04	0.855408	1.40521	2.46185	4.55737	8.51318	15.2388	24.2186	34.7873	44.3325	51.3159
36.14	0.872192	1.41498	2.47162	4.56714	8.53467	15.2739	24.2635	34.8166	44.3763	51.353
36.24	0.872772	1.41946	2.4722	4.59195	8.56454	15.3136	24.309	34.8629	44.4249	51.3868
36.34	0.86145	1.42377	2.47064	4.59741	8.57275	15.3374	24.3387	34.8976	44.4565	51.395
36.44	0.871216	1.42377	2.48041	4.60718	8.59229	15.3726	24.3875	34.9367	44.5073	51.4349
36.54	0.861633	1.41888	2.49115	4.61206	8.60889	15.4185	24.4373	34.967	44.5376	51.4624
36.64	0.859497	1.43353	2.50189	4.62671	8.64307	15.4663	24.4988	35.0383	44.5718	51.5024
36.74	0.872009	1.44409	2.50775	4.63452	8.65869	15.4995	24.534	35.0676	44.6128	51.522
36.84	0.873169	1.44525	2.51166	4.63843	8.67432	15.5327	24.5789	35.1066	44.6421	51.5454
36.94	0.873169	1.44525	2.51556	4.6521	8.69385	15.562	24.6375	35.1516	44.6772	51.5728
37.04	0.871216	1.45306	2.52924	4.66577	8.72119	15.5952	24.6805	35.2043	44.7104	51.5845
37.14	0.866333	1.45795	2.53412	4.68042	8.73584	15.6353	24.7303	35.2502	44.7388	51.6187
37.24	0.873169	1.45892	2.53119	4.68726	8.74463	15.6733	24.7781	35.2805	44.7769	51.645
37.34	0.866333	1.46771	2.53802	4.69019	8.75732	15.7056	24.8221	35.3146	44.8091	51.6694
37.44	0.873169	1.46478	2.55072	4.69897	8.77393	15.7437	24.8777	35.3664	44.853	51.6868
37.54	0.873169	1.46478	2.55072	4.72241	8.80322	15.7729	24.9422	35.4074	44.887	51.7231
37.64	0.871216	1.47845	2.55853	4.74585	8.82275	15.812	24.9871	35.4582	44.9312	51.7446
37.74	0.868286	1.48138	2.56537	4.75269	8.83936	15.8423	25.0369	35.5158	44.9497	51.7632
37.84	0.875702	1.4888	2.56693	4.7601	8.85654	15.8849	25.0815	35.5603	44.9767	51.7901
37.94	0.872192	1.48529	2.56927	4.76636	8.88623	15.9126	25.1209	35.6104	45.0161	51.8159
38.04	0.870239	1.48334	2.57904	4.77808	8.91162	15.9399	25.1756	35.6662	45.0415	51.8433
38.14	0.877075	1.49017	2.58588	4.79272	8.92822	15.978	25.2215	35.716	45.0815	51.8599
38.24	0.872192	1.48529	2.59076	4.79761	8.94873	16.0063	25.2713	35.7619	45.1138	51.8862
38.34	0.870239	1.4931	2.58881	4.81519	8.96631	16.0396	25.324	35.8146	45.1353	51.9136
38.44	0.872192	1.4892	2.58099	4.81714	8.98389	16.063	25.367	35.8478	45.1626	51.9214
38.54	0.872192	1.50482	2.59076	4.8269	9.00342	16.1021	25.4119	35.9025	45.1958	51.9554
38.64	0.872192	1.50482	2.60052	4.84058	9.03271	16.1313	25.4666	35.9474	45.2466	51.9761
38.74	0.877075	1.5097	2.61517	4.8689	9.05908	16.1722	25.5027	36.007	45.2866	52.0122
38.84	0.881958	1.51459	2.62006	4.87183	9.07373	16.1938	25.5467	36.0666	45.3169	52.0366
38.94	0.880005	1.51654	2.6181	4.89526	9.09131	16.2329	25.5858	36.1193	45.3599	52.0601
39.04	0.886841	1.51947	2.62494	4.9021	9.11377	16.269	25.6266	36.173	45.3921	52.0923
39.14	0.884888	1.51752	2.63861	4.90991	9.12744	16.3081	25.6727	36.2043	45.4253	52.1196
39.24	0.881958	1.52435	2.64154	4.92651	9.14404	16.3345	25.7225	36.2463	45.4653	52.1323
39.34	0.880005	1.5224	2.64935	4.93628	9.16162	16.3716	25.7772	36.2892	45.5103	52.1636
39.44	0.888794	1.53119	2.64838	4.94116	9.18018	16.4058	25.8152	36.3273	45.5386	52.1919
39.54	0.894653	1.54095	2.664	4.95093	9.20752	16.4429	25.8719	36.3898	45.5901	52.2153
39.64	0.889771	1.55365	2.66888	4.95581	9.22217	16.4731	25.8963	36.4385	45.6216	52.2347
39.74	0.888794	1.55267	2.66791	4.97437	9.23096	16.5054	25.9402	36.4855	45.6655	52.2642
39.84	0.888794	1.54877	2.67377	4.98022	9.25635	16.5366	25.9813	36.5207	45.6968	52.2856
39.94	0.891724	1.5556	2.6806	4.99097	9.26318	16.5747	26.0291	36.5724	45.7173	52.3081
40.04	0.891724	1.5556	2.69037	5.00659	9.28857	16.604	26.0584	36.6291	45.7642	52.3237
40.14	0.901489	1.56342	2.69232	5.01636	9.32178	16.6431	26.0975	36.6662	45.8052	52.3452
40.24	0.903442	1.57513	2.7099	5.03784	9.3335	16.6782	26.1385	36.7131	45.8423	52.3726
40.34	0.89563	1.56732	2.71381	5.03979	9.34521	16.7271	26.1854	36.7502	45.8794	52.3882
40.44	0.8927	1.57416	2.71088	5.0564	9.37354	16.7534	26.2274	36.7707	45.9116	52.4165
40.54	0.8927	1.58392	2.72064	5.06616	9.39307	16.7827	26.2684	36.8176	45.9468	52.4419
40.64	0.890747	1.58197	2.71869	5.08569	9.42041	16.812	26.3152	36.8449	45.98	52.4536
40.74	0.901489	1.57904	2.72552	5.09253	9.43896	16.8423	26.3631	36.8869	46.02	52.48
40.84	0.907349	1.58881	2.72552	5.10229	9.45343	16.8774	26.4022	36.9416	46.0571	52.5054
40.94	0.907349	1.58881	2.73529	5.12183	9.48975	16.9185	26.4334	36.9826	46.0806	52.5218
41.04	0.907349	1.58881	2.74506	5.12769	9.50928	16.9517	26.4861	37.0256	46.1274	52.5522
41.14	0.907349	1.60248	2.74506	5.13159	9.53076	16.9888	26.5428	37.0607	46.1567	52.5815
41.24	0.905396	1.60248	2.75287	5.1394	9.54834	17.0259	26.5799	37.1037	46.1888	52.605
41.34	0.910278	1.6015	2.75775	5.14624	9.56299	17.0405	26.6258	37.1437	46.2222	52.6255
41.44	0.907349	1.60248	2.76459	5.15308	9.57959	17.0728	26.6658	37.1721	46.2524	52.6421
41.54	0.907349	1.60834	2.76459	5.17651	9.60107	17.1177	26.7127	37.215	46.2817	52.6714
41.64	0.917114	1.61615	2.77435	5.19214	9.63037	17.1372	26.7518	37.2619	46.3071	52.7007
41.74	0.904999	1.61771	2.78372	5.20932	9.65146	17.17	26.7846	37.2935	46.336	52.7237
41.84	0.911255	1.6142	2.78998	5.20581	9.67334	17.2017	26.8358	37.3381	46.3657	52.7456
41.94	0.909302	1.62201	2.79779	5.22339	9.68311	17.229	26.8885	37.3693	46.4009	52.769
42.04	0.906372	1.61517	2.80463	5.23218	9.70947	17.2671	26.9305	37.4016	46.4175	52.7896
42.14	0.916138	1.60931	2.81439	5.24194	9.729	17.2964	26.9715	37.4465	46.4604	52.8149
42.24	0.913208	1.61224	2.81732	5.25464	9.7417	17.3149	27.0201	37.4846	46.481	52.8226
42.34	0.912231	1.60931	2.82416	5.26147	9.76025	17.3472	27.0633	37.5266	46.5112	52.8481
42.44	0.920044	1.61908	2.83392	5.27124	9.77979	17.3765	27.1063	37.5812	46.5464	52.8716
42.54	0.925903	1.61908	2.84564	5.29077	9.79932	17.4175	27.1629	37.632	46.5698	52.8872
42.64	0.925903	1.61908	2.85541	5.3064	9.81885	17.4507	27.2274	37.675	46.6069	52.9106
42.74	0.925903	1.62885	2.85541	5.33179	9.84424	17.4858	27.2625	37.7219	46.6362	52.9263
42.84	0.930786	1.62006	2.86029	5.33667	9.85498	17.5122	27.3084	37.7599	46.6509	52.9468
42.94	0.930786	1.6142	2.87006	5.34644	9.88428	17.5513	27.3514	37.8068	46.686	52.9722
43.04	0.930786	1.62396	2.87982	5.3562	9.90381	17.5825	27.3885	37.8596	46.7114	52.9956
43.14	0.940552	1.62787	2.88959	5.36597	9.92529	17.6165	27.4217	37.9162	46.7407	53.0112
43.24	0.938599	1.62787	2.88763	5.37378	9.94287	17.6509	27.4647	37.9553	46.765	53.0347
43.34	0.935669	1.62885	2.89447	5.39233	9.95947	17.6792	27.5027	37.9953	46.7983	53.061
43.44	0.952271	1.63763	2.90912	5.40308	9.98389	17.7134	27.5369	38.0471	46.8364	53.0815
43.54	0.952271	1.64349	2.92084	5.40698	10.0034	17.7466	27.5682	38.0861	46.8774	53.105
43.64	0.952271	1.65521	2.92084	5.42651	10.0288	17.7837	27.6111	38.1416	46.9126	53.1304
43.74	0.942505	1.64545	2.92084	5.43628	10.0444	17.8071	27.6483	38.1779	46.9263	53.1351
43.84	0.942505	1.65521	2.9306	5.44604	10.064	17.8442	27.6873	38.2189	46.9634	53.1636
43.94	0.952271	1.65521	2.9306	5.45776	10.0737	17.8735	27.7381	38.2521	46.9966	53.187
44.04	0.952271	1.65521	2.94037	5.47144	10.0952	17.9028	27.7674	38.2971	47.0317	53.2163
44.14	0.965942	1.65521	2.95013	5.49683	10.1245	17.9341	27.7967	38.342	47.0669	53.2319
44.24	0.967896	1.66498	2.9599	5.50659	10.1538	17.9673	27.8416	38.3908	47.1118	53.2573
44.34	0.965942	1.66498	2.96967	5.51636	10.1753	18.0122	27.8768	38.4182	47.1313	53.2729
44.44	0.971802	1.66498	2.97552	5.53589	10.1948	18.0435	27.9178	38.4572	47.1567	53.2964
44.54	0.981567	1.67474	2.97943	5.54761	10.2144	18.0728	27.9471	38.5021	47.2056	53.3257
44.64	0.979614	1.68256	2.9892	5.55933	10.2358	18.1157	27.9861	38.5451	47.2407	53.3394
44.74	0.976685	1.67963	2.99603	5.57202	10.2583	18.1538	28.0223	38.5832	47.271	53.3618
44.84	0.981567	1.6806	3.00092	5.5769	10.2749	18.1763	28.0584	38.6213	47.2915	53.3862
44.94	0.981567	1.67474	3.01068	5.58667	10.2944	18.2036	28.1111	38.6564	47.3275	53.4163
45.04	0.981567	1.67474	3.02045	5.59644	10.314	18.2329	28.1678	38.6877	47.3579	53.4331
45.14	0.98938	1.68256	3.02826	5.60425	10.3315	18.2603	28.1951	38.7248	47.3911	53.4546
45.24	0.9841	1.67728	3.03275	5.62045	10.338	18.2804	28.2406	38.7644	47.419	53.4649
45.34	0.982941	1.68588	3.04526	5.63297	10.3564	18.3144	28.2785	38.8082	47.4452	53.4794
45.44	0.98645	1.68939	3.06635	5.6521	10.3892	18.3589	28.3231	38.843	47.478	53.5122
45.54	0.98645	1.6972	3.07611	5.66577	10.4087	18.3882	28.3668	38.8762	47.5015	53.5278
45.64	0.98645	1.68549	3.06635	5.67163	10.4165	18.4116	28.4051	38.9113	47.5288	53.5415
45.74	0.98645	1.70111	3.0722	5.6814	10.4302	18.4585	28.4246	38.9426	47.562	53.561
45.84	0.9841	1.69876	3.07376	5.69858	10.4474	18.4854	28.4613	38.993	47.5948	53.586
45.94	0.980591	1.69525	3.08002	5.70483	10.4731	18.5112	28.5027	39.0266	47.6265	53.5962
46.04	0.990356	1.70111	3.08002	5.71655	10.4849	18.5425	28.5477	39.0703	47.6519	53.6216
46.14	0.990356	1.70502	3.08978	5.73102	10.5142	18.5815	28.5984	39.1086	47.6714	53.6353
46.24	0.994263	1.71478	3.09564	5.7478	10.5337	18.6226	28.6317	39.1516	47.7026	53.6606
46.34	1.00793	1.71478	3.09955	5.75757	10.5532	18.6616	28.6688	39.1965	47.7358	53.686
46.44	0.997192	1.71967	3.10638	5.77222	10.5698	18.6763	28.7127	39.217	47.7563	53.6968
46.54	0.99231	1.71869	3.11127	5.78101	10.5845	18.7163	28.7391	39.2473	47.7866	53.7161
46.64	0.99231	1.73431	3.12103	5.79663	10.6138	18.7515	28.7918	39.2805	47.8022	53.7329
46.74	0.99231	1.73431	3.11713	5.80835	10.6353	18.7925	28.8289	39.3215	47.8265	53.7563
46.84	0.990356	1.74213	3.12299	5.82007	10.6528	18.8198	28.8602	39.3547	47.8608	53.7798
46.94	0.987427	1.7392	3.13568	5.83276	10.6694	18.8481	28.9022	39.383	47.8716	53.7886
47.04	0.997192	1.74896	3.13177	5.84253	10.6987	18.8774	28.9432	39.4162	47.9087	53.8022
47.14	0.99231	1.74408	3.1308	5.84741	10.7153	18.9019	28.9676	39.4465	47.9272	53.8228
47.24	0.997192	1.7392	3.12592	5.85229	10.7358	18.9282	29.0037	39.4611	47.9517	53.8315
47.34	0.999542	1.74155	3.13803	5.87418	10.7519	18.9599	29.0451	39.5084	47.9911	53.8632
47.44	0.998169	1.75189	3.14642	5.88452	10.77	18.9976	29.0887	39.5422	48.0093	53.8931
47.54	0.998169	1.75189	3.14252	5.89819	10.7915	19.0288	29.1336	39.5734	48.0425	53.9126
47.64	1.00793	1.76166	3.14642	5.91382	10.811	19.0581	29.1844	39.6066	48.0679	53.9419
47.74	1.00989	1.76361	3.14838	5.9353	10.8228	19.1011	29.2156	39.6555	48.0952	53.9692
47.84	1.00793	1.77142	3.15814	5.94312	10.8403	19.1284	29.2547	39.6828	48.1284	53.9818
47.94	1.01184	1.77338	3.16595	5.95483	10.8599	19.1558	29.2957	39.7148	48.1558	54.0083
48.04	1.00891	1.78802	3.17474	5.96558	10.8882	19.186	29.3416	39.7619	48.1665	54.021
48.14	1.01184	1.7851	3.18158	5.97046	10.9048	19.2222	29.3777	39.7922	48.187	54.0376
48.24	1.01184	1.79486	3.19135	5.98804	10.9243	19.2534	29.4207	39.8312	48.2222	54.0669
48.34	1.02161	1.79486	3.19135	5.9978	10.9556	19.2827	29.4578	39.8683	48.2456	54.0923
48.44	1.02161	1.80463	3.20111	6.00757	10.9751	19.312	29.4969	39.9074	48.2827	54.106
48.54	1.02161	1.81439	3.21088	6.0271	10.9946	19.3433	29.5281	39.9484	48.3022	54.1333
48.64	1.03137	1.81439	3.22064	6.03687	11.0142	19.3773	29.5809	39.9816	48.3362	54.147
48.74	1.02454	1.81732	3.22552	6.03979	11.0288	19.402	29.6209	40.0099	48.3579	54.1694
48.84	1.01575	1.82025	3.2265	6.04468	11.0396	19.4175	29.6512	40.0461	48.3687	54.1763
48.94	1.01575	1.82025	3.2226	6.07202	11.0649	19.4417	29.6824	40.1027	48.3921	54.1997
49.04	1.02551	1.83002	3.2265	6.08179	11.0806	19.4878	29.7262	40.1359	48.4175	54.2271
49.14	1.02551	1.83002	3.23627	6.09546	11.1099	19.5093	29.7625	40.1808	48.4429	54.2415
49.24	1.02454	1.8349	3.24115	6.1062	11.1245	19.5337	29.7889	40.2072	48.4634	54.2632
49.34	1.0304	1.8349	3.24115	6.11597	11.144	19.563	29.8377	40.2502	48.4927	54.2827
49.44	1.02551	1.83978	3.24213	6.12085	11.1646	19.5894	29.8543	40.2922	48.5171	54.3013
49.54	1.02161	1.83978	3.24603	6.13062	11.1899	19.6187	29.8934	40.3254	48.5386	54.3228
49.64	1.02356	1.8476	3.25385	6.14038	11.2075	19.646	29.9246	40.3586	48.5698	54.3462
49.74	1.02063	1.85443	3.25092	6.15698	11.2241	19.6743	29.9588	40.3869	48.6021	54.3569
49.84	1.02063	1.85052	3.26263	6.16675	11.2456	19.7036	29.9979	40.426	48.6274	54.3823
49.94	1.01965	1.84955	3.26361	6.17163	11.27	19.73	30.0242	40.457	48.6479	54.3911
50.04	1.03918	1.8515	3.26947	6.18726	11.2915	19.7612	30.0555	40.4953	48.6694	54.4224
50.14	1.04016	1.86224	3.27045	6.21362	11.312	19.8052	30.0858	40.5295	48.6899	54.4409
50.24	1.03235	1.86615	3.2724	6.21558	11.3159	19.8345	30.1092	40.5588	48.7075	54.4468
50.34	1.03235	1.87006	3.28217	6.22729	11.3452	19.8599	30.1424	40.5881	48.7427	54.4722
50.44	1.03235	1.88568	3.29193	6.23706	11.355	19.8833	30.1776	40.633	48.7563	54.4858
50.54	1.03235	1.88568	3.3017	6.24683	11.3784	19.9048	30.2186	40.6682	48.7915	54.5054
50.64	1.03723	1.89056	3.30658	6.26147	11.395	19.9292	30.243	40.6926	48.8081	54.5161
50.74	1.03918	1.89252	3.30463	6.27319	11.4126	19.9546	30.2801	40.7199	48.8296	54.5396
50.84	1.03976	1.8931	3.30911	6.28354	11.4366	19.9923	30.3256	40.7654	48.8536	54.5546
50.94	1.03137	1.89447	3.31244	6.28101	11.4536	20.0132	30.3524	40.7902	48.8706	54.5669
51.04	1.04114	1.89447	3.3222	6.28687	11.4731	20.0542	30.3875	40.8273	48.8921	54.5962
51.14	1.04114	1.89447	3.3222	6.3064	11.4946	20.0698	30.4168	40.8605	48.9116	54.6216
51.24	1.04602	1.89935	3.32709	6.31128	11.5093	20.0981	30.4529	40.8908	48.9399	54.6304
51.34	1.04114	1.89447	3.33197	6.31616	11.5142	20.1128	30.491	40.9211	48.9624	54.6431
51.44	1.04114	1.90424	3.32727	6.32593	11.5337	20.144	30.5281	40.9562	48.9819	54.6567
51.54	1.04895	1.90619	3.32806	6.3396	11.5532	20.1714	30.5555	40.9894	48.9995	54.6704
51.64	1.04114	1.90424	3.33002	6.33765	11.5649	20.1948	30.5867	41.0168	49.0159	54.686
51.74	1.03723	1.9101	3.34058	6.34351	11.5806	20.2104	30.6238	41.0422	49.0503	54.7114
51.84	1.04993	1.91302	3.36029	6.3562	11.603	20.2427	30.6561	41.09	49.0767	54.73
51.94	1.04993	1.91302	3.35559	6.37573	11.6226	20.2739	30.6912	41.1252	49.1118	54.7437
52.04	1.04993	1.92279	3.36499	6.38159	11.6343	20.3032	30.7322	41.1545	49.1216	54.7659
52.14	1.06165	1.92865	3.38373	6.38745	11.6558	20.3345	30.7615	41.1877	49.1587	54.7847
52.24	1.05969	1.94232	3.39154	6.40503	11.6772	20.3638	30.8065	41.2197	49.1821	54.8062
52.34	1.06458	1.93744	3.39642	6.41187	11.688	20.3979	30.8406	41.2531	49.2065	54.8169
52.44	1.06653	1.93939	3.39838	6.42358	11.7095	20.4331	30.8738	41.2844	49.23	54.8325
52.54	1.08118	1.95404	3.41107	6.43628	11.7339	20.4731	30.9061	41.3166	49.2563	54.8647
52.64	1.07434	1.9472	3.414	6.43921	11.7466	20.4956	30.9442	41.341	49.2651	54.8755
52.74	1.07532	1.95404	3.42084	6.44604	11.7729	20.5239	30.9822	41.3713	49.2817	54.8862
52.84	1.07825	1.96088	3.42767	6.46265	11.7915	20.5601	31.0027	41.4035	49.2983	54.9087
52.94	1.08118	1.96381	3.4306	6.47534	11.814	20.5825	31.0467	41.4416	49.3267	54.9253
53.04	1.08411	1.96283	3.43549	6.48022	11.8364	20.6069	31.0692	41.4699	49.3452	54.9478
53.14	1.08118	1.95404	3.44232	6.47729	11.8433	20.647	31.0975	41.508	49.3618	54.9507
53.24	1.08118	1.96381	3.45209	6.49683	11.8628	20.6821	31.1365	41.5314	49.3813	54.9722
53.34	1.08118	1.96381	3.45209	6.50659	11.8843	20.7231	31.1658	41.5666	49.4067	54.9858
53.44	1.09094	1.97357	3.46185	6.51636	11.9136	20.7427	31.1971	41.6076	49.436	55.0015
53.54	1.08411	1.96674	3.46478	6.52905	11.9263	20.7671	31.2195	41.6301	49.4546	55.0189
53.64	1.08118	1.96381	3.46185	6.53198	11.9448	20.7935	31.2479	41.6564	49.4712	55.0327
53.74	1.08118	1.97357	3.47162	6.53784	11.9644	20.8228	31.2869	41.6779	49.5063	55.0522
53.84	1.08606	1.96869	3.4765	6.54273	11.979	20.8413	31.3231	41.716	49.5269	55.061
53.94	1.09094	1.98334	3.48138	6.56714	12.0034	20.8931	31.3572	41.756	49.5657	55.0835
54.04	1.09094	1.98334	3.49115	6.5769	12.0249	20.9224	31.3963	41.7873	49.5923	55.0972
54.14	1.08801	1.99213	3.49799	6.58374	12.0513	20.9507	31.4344	41.8137	49.6108	55.1099
54.24	1.09094	1.99115	3.50092	6.6062	12.0835	20.9829	31.4666	41.8459	49.6274	55.1362
54.34	1.09778	1.98236	3.5097	6.61304	12.1001	21.021	31.5145	41.8683	49.6499	55.1489
54.44	1.09583	1.98041	3.51752	6.6228	12.1294	21.0386	31.532	41.9016	49.6812	55.1704
54.54	1.09778	1.97845	3.51556	6.64038	12.147	21.0659	31.5711	41.9289	49.6968	55.186
54.64	1.09485	1.98334	3.52045	6.64526	12.1714	21.0903	31.5955	41.9592	49.7251	55.2046
54.74	1.08508	1.97943	3.52631	6.65112	12.189	21.1216	31.6307	41.9904	49.7466	55.2261
54.84	1.10071	1.98529	3.53217	6.66675	12.2241	21.1528	31.6678	42.0373	49.7759	55.2456
54.94	1.10071	1.99506	3.54193	6.68628	12.2437	21.1821	31.7068	42.0705	49.8032	55.2749
55.04	1.10071	1.99506	3.54193	6.698	12.2651	21.2036	31.7518	42.1057	49.8228	55.2925
55.14	1.10559	1.99994	3.54681	6.69897	12.2837	21.2183	31.7781	42.132	49.8315	55.3013
55.24	1.10559	1.99994	3.55658	6.71265	12.3091	21.2573	31.8172	42.1516	49.8569	55.3267
55.34	1.10559	1.99994	3.55658	6.72241	12.3286	21.2788	31.8524	42.1855	49.8667	55.3411
55.44	1.11536	2.0097	3.56635	6.73218	12.3481	21.3081	31.8914	42.2141	49.8921	55.3677
55.54	1.1095	2.00385	3.5722	6.74585	12.3638	21.3315	31.9168	42.2375	49.9116	55.3853
55.64	1.10852	2.00873	3.56732	6.75269	12.3784	21.3579	31.951	42.2658	49.9263	55.3979
55.74	1.11633	2.01068	3.57904	6.7644	12.396	21.3892	31.9842	42.2951	49.9517	55.4097
55.84	1.13098	2.01361	3.59174	6.7771	12.4126	21.4253	32.0164	42.3312	49.9819	55.4263
55.94	1.12122	2.00775	3.58588	6.78101	12.4185	21.4468	32.0496	42.3605	50.0003	55.4399
56.04	1.11438	2.01263	3.59076	6.79565	12.4331	21.4712	32.0905	42.3752	50.022	55.4604
56.14	1.12805	2.02045	3.59857	6.80347	12.4507	21.4985	32.1248	42.4084	50.0396	55.4683
56.24	1.12512	2.01752	3.60541	6.8103	12.4634	21.5269	32.1531	42.4406	50.0581	55.479
56.34	1.12512	2.02924	3.60541	6.82007	12.4829	21.5562	32.1922	42.4719	50.0815	55.4966
56.44	1.13489	2.02533	3.61517	6.83179	12.5044	21.5854	32.2215	42.5012	50.1069	55.52
56.54	1.13	2.01459	3.62006	6.83667	12.5132	21.6118	32.2479	42.5197	50.1255	55.5347
56.64	1.12805	2.0224	3.6181	6.84839	12.5308	21.6392	32.285	42.5432	50.1646	55.5581
56.74	1.12024	2.01459	3.61029	6.8562	12.5425	21.6665	32.3123	42.5568	50.1821	55.564
56.84	1.11829	2.01263	3.62006	6.86401	12.5522	21.6997	32.3553	42.5978	50.2036	55.5776
56.94	1.12512	2.01947	3.61713	6.88062	12.5688	21.7163	32.3817	42.6203	50.2163	55.5911
57.04	1.12317	2.01752	3.6347	6.88843	12.5825	21.7456	32.4109	42.6496	50.2378	55.6099
57.14	1.1261	2.03021	3.63373	6.90308	12.5991	21.7778	32.4393	42.6818	50.2642	55.6245
57.24	1.13977	2.03021	3.64154	6.91675	12.6206	21.811	32.4725	42.7053	50.2856	55.6323
57.34	1.14465	2.039	3.65619	6.9314	12.6294	21.8354	32.5125	42.7316	50.3159	55.6509
57.44	1.14465	2.04291	3.66986	6.95093	12.6392	21.8714	32.5418	42.7609	50.3296	55.6704
57.54	1.14465	2.05853	3.67572	6.96069	12.6587	21.9077	32.5731	42.7844	50.3569	55.6997
57.64	1.1427	2.05658	3.67377	6.96851	12.6763	21.937	32.6238	42.8195	50.3647	55.7075
57.74	1.14172	2.06537	3.67865	6.97729	12.6851	21.9595	32.66	42.8428	50.3872	55.7222
57.84	1.1427	2.06635	3.68353	6.9939	12.7212	21.9956	32.6902	42.8801	50.4136	55.7388
57.94	1.14252	2.06146	3.67865	7.00464	12.7319	22.022	32.7401	42.8947	50.4282	55.7534
58.04	1.15442	2.05658	3.68353	7.00952	12.7466	22.0503	32.7703	42.9152	50.4378	55.7689
58.14	1.15149	2.06342	3.6806	7.01636	12.7534	22.0728	32.7869	42.9474	50.4634	55.7827
58.24	1.15149	2.06342	3.69232	7.03003	12.7729	22.0923	32.8065	42.9709	50.4771	55.7925
58.34	1.14954	2.06146	3.69037	7.0437	12.7925	22.104	32.8455	43.006	50.5005	55.8042
58.44	1.13977	2.0517	3.69037	7.05347	12.812	22.1313	32.869	43.0295	50.5142	55.814
58.54	1.14172	2.06342	3.69623	7.06909	12.8335	22.1626	32.9119	43.0568	50.5474	55.8472
58.64	1.14172	2.06342	3.71185	7.08667	12.855	22.1978	32.9471	43.092	50.5728	55.8569
58.74	1.15149	2.06342	3.72162	7.08667	12.8647	22.2231	32.9861	43.131	50.5962	55.8765
58.84	1.15442	2.07025	3.73431	7.09936	12.8872	22.2456	33.0145	43.1594	50.6284	55.895
58.94	1.14465	2.06635	3.72455	7.10406	12.9009	22.2651	33.0399	43.173	50.646	55.8989
59.04	1.14172	2.06342	3.73138	7.11792	12.9136	22.2935	33.0709	43.1974	50.6665	55.9155
59.14	1.15637	2.0722	3.74017	7.13257	12.9399	22.3179	33.1043	43.2258	50.7007	55.936
59.24	1.14914	2.08255	3.74466	7.1351	12.9522	22.3341	33.1205	43.2478	50.7091	55.9425
59.34	1.15833	2.08197	3.74799	7.14819	12.9712	22.3589	33.1551	43.2824	50.7183	55.9622
59.44	1.1554	2.07904	3.75677	7.16089	12.9878	22.3872	33.1873	43.301	50.7396	55.978
59.54	1.1554	2.08295	3.75677	7.17261	13.0073	22.4106	33.2127	43.335	50.7681	55.9917
59.64	1.1593	2.09857	3.76654	7.18237	13.019	22.436	33.242	43.3654	50.7817	56.0112
59.74	1.16125	2.09467	3.76654	7.19214	13.0347	22.4634	33.2615	43.3889	50.8032	56.0269
59.84	1.15051	2.08862	3.77142	7.19702	13.0337	22.4761	33.2918	43.4113	50.8159	56.0356
59.94	1.16223	2.09564	3.78119	7.20679	13.0532	22.5015	33.327	43.4367	50.8354	56.0552
60.04	1.16223	2.10931	3.79095	7.21655	13.0767	22.5327	33.3465	43.4601	50.853	56.0708
60.14	1.16028	2.11322	3.789	7.22437	13.1021	22.5542	33.3602	43.4855	50.8745	56.0825
60.24	1.16516	2.10834	3.79388	7.23315	13.1167	22.5845	33.3904	43.5139	50.8853	56.0972
60.34	1.16418	2.11713	3.80267	7.24976	13.1353	22.6077	33.4129	43.5383	50.9077	56.1138
60.44	1.16516	2.1181	3.80756	7.2605	13.146	22.647	33.449	43.5588	50.9243	56.1292
60.54	1.155	2.11185	3.80911	7.26401	13.1573	22.6661	33.4701	43.574	50.9239	56.1358
60.64	1.15637	2.12885	3.82025	7.2771	13.1782	22.6909	33.5008	43.6105	50.9507	56.1509
60.74	1.16125	2.12396	3.82123	7.28003	13.1831	22.7134	33.5311	43.6291	50.9653	56.1655
60.84	1.1593	2.12201	3.82904	7.2937	13.2046	22.7446	33.5545	43.6584	50.9888	56.1792
60.94	1.15637	2.13275	3.82611	7.30444	13.2368	22.7671	33.5848	43.6808	51.0003	56.1899
61.04	1.15637	2.13861	3.83588	7.32007	13.2485	22.8022	33.6219	43.7101	51.0269	56.2095
61.14	1.16614	2.13861	3.84564	7.33374	13.272	22.8374	33.6414	43.7344	51.0405	56.2271
61.24	1.16223	2.14447	3.84174	7.35718	13.2935	22.8765	33.6715	43.759	51.0679	56.2466
61.34	1.15637	2.13861	3.83978	7.36108	13.3071	22.9077	33.702	43.7766	51.0776	56.2603
61.44	1.15637	2.14252	3.85541	7.37476	13.3169	22.9312	33.7332	43.8117	51.1011	56.2759
61.54	1.16028	2.15814	3.86517	7.39038	13.3423	22.9663	33.7625	43.8351	51.1265	56.2896
61.64	1.16614	2.15814	3.87494	7.40015	13.3677	22.9878	33.7938	43.8625	51.1401	56.3196
61.74	1.17395	2.15619	3.87299	7.40796	13.3853	23.019	33.8211	43.884	51.1655	56.3364
61.84	1.16907	2.15131	3.87787	7.42456	13.4046	23.0396	33.8494	43.9182	51.1841	56.3413
61.94	1.17004	2.14838	3.8847	7.42633	13.4204	23.0601	33.8836	43.9426	51.1968	56.3521
62.04	1.1759	2.164	3.89642	7.44312	13.4399	23.0972	33.9227	43.9719	51.2104	56.3579
62.14	1.17395	2.16791	3.90814	7.45093	13.4575	23.1194	33.95	44.0031	51.2378	56.3794
62.24	1.17102	2.16888	3.91107	7.45776	13.478	23.1528	33.9881	44.0256	51.2524	56.3921
62.34	1.17102	2.18451	3.92084	7.46753	13.5034	23.1841	34.0174	44.0471	51.2759	56.4058
62.44	1.17102	2.18451	3.92084	7.47729	13.5151	23.2036	34.0486	44.0803	51.2915	56.4312
62.54	1.18274	2.18256	3.91888	7.48901	13.5327	23.231	34.0799	44.1037	51.3091	56.4331
62.64	1.18079	2.17474	3.92474	7.49683	13.5542	23.2485	34.1072	44.1213	51.311	56.4526
62.74	1.18079	2.18451	3.94037	7.5144	13.564	23.2837	34.1385	44.1564	51.3353	56.4624
62.84	1.18079	2.18842	3.95013	7.51831	13.5894	23.313	34.1776	44.176	51.3579	56.4722
62.94	1.19055	2.19427	3.95013	7.53198	13.605	23.3384	34.2127	44.2002	51.3735	56.4956
63.04	1.19055	2.20404	3.9599	7.54761	13.6245	23.3735	34.2381	44.2385	51.397	56.5151
63.14	1.19055	2.20404	3.96967	7.56714	13.644	23.397	34.2772	44.258	51.4224	56.5308
63.24	1.19055	2.20404	3.98138	7.5769	13.6636	23.4224	34.3123	44.2912	51.436	56.5425
63.34	1.19055	2.20404	3.98138	7.58667	13.689	23.4536	34.3475	44.3185	51.4517	56.5522
63.44	1.19836	2.21185	3.97943	7.6062	13.7124	23.4712	34.3709	44.3459	51.4653	56.564
63.54	1.19934	2.21362	3.98627	7.61304	13.729	23.4976	34.3973	44.3664	51.4878	56.5903
63.64	1.21204	2.22552	3.98529	7.62183	13.7437	23.5181	34.4276	44.3986	51.4966	56.6011
63.74	1.21204	2.22552	3.99115	7.63745	13.7651	23.5532	34.4568	44.4318	51.5161	56.6108
63.84	1.21204	2.23529	4.00092	7.64722	13.7847	23.5728	34.4881	44.4474	51.5415	56.6253
63.94	1.21204	2.23529	4.01068	7.65698	13.8042	23.604	34.5174	44.4767	51.5552	56.644
64.04	1.20715	2.23041	4.0097	7.66187	13.8188	23.6323	34.5477	44.4973	51.5776	56.6528
64.14	1.21204	2.22552	4.02045	7.6687	13.8354	23.6528	34.5643	44.5275	51.5923	56.6636
64.24	1.21204	2.23529	4.02045	7.67847	13.855	23.6724	34.5916	44.5471	51.6021	56.6772
64.34	1.21692	2.25189	4.0351	7.69312	13.8794	23.7085	34.6336	44.5715	51.6312	56.7075
64.44	1.22083	2.25189	4.0351	7.71265	13.8989	23.7319	34.6629	44.6027	51.6479	56.7114
64.54	1.21985	2.24506	4.03802	7.71558	13.9136	23.7603	34.6854	44.6193	51.6626	56.7202
64.64	1.2218	2.23254	4.03998	7.71753	13.9155	23.7778	34.6971	44.6369	51.6782	56.7358
64.74	1.2218	2.23529	4.0517	7.73511	13.9351	23.813	34.7225	44.6584	51.7036	56.7417
64.84	1.2218	2.23529	4.0517	7.73901	13.9546	23.8423	34.7576	44.6779	51.7271	56.7534
64.94	1.21887	2.24213	4.04877	7.74585	13.9712	23.8706	34.784	44.6984	51.7397	56.7739
65.04	1.22571	2.24506	4.0517	7.75854	13.9917	23.9028	34.8182	44.7267	51.7681	56.7925
65.14	1.23157	2.25952	4.06146	7.77222	14.0054	23.9271	34.8377	44.7482	51.7837	56.8062
65.24	1.24133	2.26654	4.07123	7.78784	14.0249	23.9653	34.867	44.7717	51.8071	56.8218
65.34	1.24133	2.27631	4.08099	7.80737	14.0444	23.9849	34.8885	44.7971	51.8228	56.8315
65.44	1.24133	2.27631	4.09076	7.81714	14.0659	24.0044	34.908	44.8264	51.8364	56.8452
65.54	1.24133	2.27631	4.10052	7.82886	14.0854	24.0337	34.9373	44.8478	51.8677	56.8628
65.64	1.24133	2.27631	4.09076	7.83276	14.0854	24.0454	34.9471	44.8576	51.8735	56.8675
65.74	1.24133	2.27631	4.10052	7.84839	14.105	24.0747	34.9783	44.881	51.8931	56.8843
65.84	1.24622	2.29095	4.10541	7.86304	14.1294	24.1128	35.0164	44.9211	51.9116	56.8989
65.94	1.24426	2.289	4.11322	7.87085	14.1489	24.1382	35.0399	44.9406	51.9253	56.9106
66.04	1.24133	2.28607	4.10052	7.86792	14.1597	24.1548	35.0584	44.9474	51.9368	56.9136
66.14	1.24133	2.28607	4.11029	7.88159	14.1812	24.1841	35.0877	44.9814	51.9653	56.9272
66.24	1.24133	2.29114	4.11029	7.90503	14.1948	24.2017	35.1072	45.0099	51.979	56.9468
66.34	1.24603	2.28412	4.12201	7.89917	14.2163	24.2251	35.1385	45.0236	51.9946	56.9644
66.44	1.26282	2.29584	4.13177	7.92261	14.2397	24.2446	35.158	45.049	52.0181	56.978
66.54	1.26282	2.29584	4.14154	7.93823	14.2651	24.2759	35.1971	45.0685	52.0376	56.9976
66.64	1.27258	2.29584	4.14154	7.948	14.2905	24.2954	35.2283	45.1017	52.063	57.0132
66.74	1.27258	2.3056	4.1474	7.95386	14.3062	24.3247	35.2576	45.1291	52.0747	57.0229
66.84	1.26672	2.29974	4.13568	7.95581	14.3198	24.3384	35.283	45.1428	52.0825	57.0308
66.94	1.26672	2.30951	4.14545	7.97925	14.3394	24.3599	35.3123	45.1623	52.0981	57.0366
67.04	1.27551	2.30658	4.15228	7.98022	14.3423	24.3765	35.3387	45.1945	52.1187	57.0435
67.14	1.28235	2.31927	4.16498	7.99292	14.3608	24.4087	35.3729	45.2228	52.1372	57.0601
67.24	1.2843	2.31927	4.16888	8.00269	14.3804	24.4282	35.4022	45.2424	52.1606	57.0804
67.34	1.27844	2.31927	4.18451	8.01245	14.3901	24.4497	35.4315	45.2619	52.1782	57.0991
67.44	1.28333	2.32416	4.18744	8.01733	14.4009	24.4694	35.4578	45.2785	52.1929	57.1079
67.54	1.27844	2.32904	4.18646	8.02222	14.4097	24.4868	35.4822	45.3029	52.2114	57.1089
67.64	1.27844	2.32904	4.19623	8.03198	14.4194	24.5083	35.5162	45.3166	52.2271	57.1226
67.74	1.2804	2.34076	4.19818	8.0437	14.4429	24.5298	35.5565	45.3537	52.2485	57.144
67.84	1.29309	2.34369	4.21088	8.06812	14.4606	24.562	35.5984	45.3781	52.2612	57.1626
67.94	1.29309	2.34369	4.22064	8.07397	14.4634	24.5835	35.6336	45.3976	52.2866	57.1763
68.04	1.28918	2.34955	4.21674	8.08374	14.4888	24.6089	35.6649	45.4172	52.2983	57.188
68.14	1.30188	2.35248	4.22943	8.09644	14.5034	24.6411	35.6971	45.4553	52.3306	57.2046
68.24	1.30188	2.3642	4.2392	8.11597	14.5327	24.6724	35.7381	45.4767	52.3403	57.2261
68.34	1.2923	2.35541	4.24017	8.1228	14.5474	24.687	35.7527	45.4914	52.3499	57.231
68.44	1.28528	2.35931	4.24603	8.13843	14.5669	24.7163	35.782	45.5148	52.3687	57.2466
68.54	1.297	2.36127	4.25775	8.15405	14.5903	24.7339	35.8152	45.5539	52.394	57.2583
68.64	1.29602	2.37396	4.27045	8.16675	14.6128	24.7622	35.8475	45.5764	52.4126	57.2749
68.74	1.29407	2.37396	4.27631	8.18628	14.6284	24.7915	35.8885	45.5959	52.4321	57.2905
68.84	1.29602	2.37396	4.27045	8.18823	14.6323	24.813	35.908	45.6154	52.4321	57.2905
68.94	1.29016	2.37396	4.28021	8.198	14.6538	24.8384	35.9373	45.6369	52.4536	57.305
69.04	1.297	2.3808	4.29681	8.2146	14.6704	24.8491	35.9754	45.6535	52.4741	57.3188
69.14	1.29504	2.37885	4.30072	8.23218	14.6978	24.8882	36.0027	45.6711	52.4976	57.3325
69.24	1.29016	2.37982	4.3017	8.23315	14.7085	24.9126	36.0291	45.6955	52.5122	57.3433
69.34	1.29797	2.37592	4.31342	8.23901	14.7261	24.9438	36.0506	45.7131	52.5376	57.355
69.44	1.29504	2.38861	4.32611	8.26343	14.7485	24.9683	36.0828	45.7473	52.5581	57.3813
69.54	1.29309	2.39056	4.32416	8.27515	14.7603	24.9858	36.1063	45.757	52.5698	57.3892
69.64	1.29016	2.39349	4.33099	8.28784	14.7827	25.0122	36.1385	45.7971	52.5923	57.4019
69.74	1.29016	2.40521	4.34076	8.30267	14.8003	25.0435	36.1776	45.8166	52.6118	57.4253
69.84	1.29016	2.3974	4.34857	8.30737	14.8062	25.0708	36.1912	45.8283	52.6294	57.4351
69.94	1.29895	2.40814	4.3476	8.32397	14.8306	25.0991	36.2352	45.8527	52.6499	57.4497
70.04	1.297	2.4101	4.35736	8.34155	14.8579	25.1284	36.2527	45.8703	52.6577	57.4712
70.14	1.30872	2.42181	4.36517	8.35913	14.8677	25.1558	36.2859	45.8937	52.6792	57.4888
70.24	1.297	2.4101	4.36127	8.36499	14.8833	25.1733	36.3074	45.9152	52.6851	57.4946
70.34	1.30325	2.41635	4.37338	8.38882	14.9052	25.1913	36.3352	45.9371	52.7128	57.5224
70.44	1.30774	2.42474	4.37787	8.39331	14.9312	25.2231	36.3592	45.9572	52.7329	57.5366
70.54	1.30579	2.43842	4.38568	8.41089	14.9585	25.2544	36.3924	45.9904	52.7466	57.5562
70.64	1.31653	2.43939	4.39172	8.42749	14.979	25.2788	36.4227	46.0109	52.7671	57.5669
70.74	1.31458	2.44135	4.38666	8.43335	14.9907	25.2956	36.4363	46.0344	52.7788	57.5786
70.84	1.31107	2.44955	4.40073	8.44156	15.0243	25.3124	36.4633	46.0562	52.8007	57.581
70.94	1.32257	2.45013	4.41302	8.44995	15.0464	25.3481	36.492	46.092	52.8188	57.6069
71.04	1.31067	2.45306	4.42181	8.45874	15.0552	25.3784	36.5086	46.1164	52.8335	57.6235
71.14	1.31848	2.45306	4.42377	8.47046	15.0825	25.3999	36.5438	46.1301	52.8394	57.6392
71.24	1.32434	2.44916	4.42377	8.47437	15.0923	25.4253	36.5594	46.1535	52.8589	57.6489
71.34	1.31848	2.45306	4.43744	8.48999	15.1177	25.439	36.5887	46.173	52.8745	57.6685
71.44	1.3302	2.46478	4.44525	8.50287	15.1235	25.4683	36.6121	46.1965	52.8862	57.6802
71.54	1.33606	2.46594	4.4472	8.50171	15.1353	25.4878	36.6317	46.2219	52.9038	57.6958
71.64	1.33411	2.47064	4.45502	8.52319	15.1528	25.5054	36.6551	46.2433	52.9097	57.7231
71.74	1.33215	2.47064	4.44916	8.52319	15.1665	25.5249	36.6746	46.2687	52.9233	57.7329
71.84	1.3468	2.47943	4.45795	8.53198	15.196	25.5454	36.6932	46.2932	52.9478	57.7573
71.94	1.35013	2.49448	4.47495	8.54507	15.2138	25.5858	36.7317	46.3199	52.9667	57.7743
72.04	1.34094	2.48529	4.48724	8.55347	15.2241	25.6138	36.7537	46.3459	52.9829	57.8022
72.14	1.34583	2.48627	4.48627	8.55249	15.2349	25.6382	36.7723	46.3723	52.9976	57.8071
72.24	1.35071	2.4892	4.49231	8.56128	15.2476	25.6528	36.8026	46.3908	53.0161	57.8257
72.34	1.35071	2.50873	4.50482	8.58667	15.2847	25.688	36.8416	46.4299	53.0454	57.8452
72.44	1.35266	2.51068	4.52045	8.58276	15.2944	25.7095	36.867	46.4435	53.063	57.8608
72.54	1.35168	2.51361	4.52533	8.59546	15.3091	25.7319	36.8973	46.4562	53.0718	57.8813
72.64	1.3634	2.52533	4.5351	8.60913	15.3384	25.769	36.9285	46.4914	53.0972	57.8872
72.74	1.36438	2.51654	4.53802	8.6062	15.353	25.7907	36.949	46.508	53.104	57.9038
72.84	1.36575	2.53159	4.54721	8.61539	15.372	25.8202	36.9856	46.5348	53.1288	57.9189
72.94	1.36438	2.53412	4.54974	8.62494	15.3921	25.8442	36.9998	46.5588	53.1353	57.9331
73.04	1.36243	2.5224	4.54779	8.62573	15.4155	25.8618	37.0272	46.5861	53.1431	57.9409
73.14	1.37219	2.53021	4.5517	8.64526	15.4351	25.897	37.0623	46.6115	53.1665	57.9546
73.24	1.38196	2.54584	4.56146	8.65698	15.4546	25.9185	37.0975	46.6408	53.1919	57.9819
73.34	1.37415	2.54309	4.55951	8.65503	15.4616	25.9438	37.119	46.6584	53.1938	57.9839
73.44	1.38879	2.55072	4.5683	8.67358	15.481	25.98	37.1551	46.6828	53.2202	57.9985
73.54	1.37961	2.54233	4.58334	8.68472	15.496	26.0048	37.1799	46.6998	53.2353	58.0136
73.64	1.38782	2.5517	4.59467	8.69409	15.521	26.0356	37.2127	46.7248	53.2603	58.0288
73.74	1.40247	2.55267	4.59369	8.72046	15.5454	26.0659	37.241	46.7453	53.2749	58.0482
73.84	1.3927	2.55072	4.59955	8.72046	15.561	26.0796	37.2645	46.7531	53.2827	58.0591
73.94	1.39172	2.5556	4.6142	8.73901	15.5913	26.1138	37.3006	46.7834	53.313	58.0757
74.04	1.39856	2.55658	4.61438	8.73999	15.6001	26.1362	37.325	46.8	53.3198	58.0806
74.14	1.40149	2.56342	4.62006	8.74683	15.6226	26.1528	37.3572	46.8205	53.3423	58.0933
74.24	1.40149	2.55365	4.61029	8.75269	15.6304	26.1724	37.3787	46.8264	53.3521	58.0972
74.34	1.40344	2.56732	4.62201	8.75854	15.646	26.1938	37.4061	46.8478	53.3638	58.1147
74.44	1.40833	2.5683	4.63666	8.77515	15.6802	26.23	37.4344	46.8742	53.3882	58.1294
74.54	1.41711	2.57513	4.63959	8.78394	15.6929	26.2524	37.4686	46.8967	53.4067	58.146
74.64	1.40833	2.5683	4.64642	8.79468	15.7075	26.2788	37.4949	46.9172	53.4292	58.1587
74.74	1.41125	2.57513	4.65521	8.80737	15.7241	26.3032	37.5291	46.9455	53.4419	58.1733
74.84	1.41125	2.5849	4.66107	8.8269	15.7437	26.3228	37.5584	46.967	53.4517	58.1831
74.94	1.41809	2.5722	4.65814	8.82983	15.7603	26.3394	37.575	46.9836	53.4624	58.1899
75.04	1.42102	2.5849	4.67084	8.83862	15.7808	26.3735	37.6072	47.006	53.481	58.2065
75.14	1.42102	2.5849	4.6806	8.84839	15.7944	26.397	37.6287	47.0256	53.5024	58.2124
75.24	1.43079	2.5849	4.69037	8.86792	15.814	26.4282	37.658	47.0518	53.5122	58.2222
75.34	1.42102	2.58881	4.68451	8.87183	15.8276	26.436	37.6756	47.0724	53.5161	58.23
75.44	1.42102	2.59467	4.70404	8.88745	15.8511	26.4634	37.6971	47.0881	53.5317	58.2515
75.54	1.41907	2.58881	4.70013	8.89642	15.8491	26.4771	37.7225	47.1057	53.5356	58.2554
75.64	1.41614	2.59369	4.69916	8.89624	15.8638	26.4956	37.7469	47.1262	53.5355	58.2642
75.74	1.41907	2.59857	4.71381	8.92065	15.8882	26.5161	37.7713	47.1408	53.5669	58.2788
75.84	1.42493	2.60834	4.71381	8.93042	15.9077	26.5474	37.7928	47.1623	53.5767	58.2847
75.94	1.42981	2.60345	4.71869	8.9353	15.9165	26.562	37.8074	47.1808	53.5815	58.2915
76.04	1.42981	2.60345	4.73041	8.95483	15.9399	26.5815	37.8367	47.1965	53.5972	58.3052
76.14	1.42004	2.60345	4.73041	8.9646	15.9536	26.6011	37.8563	47.2199	53.6128	58.3157
76.24	1.43274	2.61615	4.7431	8.97729	15.9761	26.6294	37.8748	47.2385	53.6255	58.3257
76.34	1.42297	2.60638	4.73334	8.97925	15.9761	26.645	37.9002	47.2404	53.6294	58.3296
76.44	1.42395	2.60345	4.74408	8.99078	15.9946	26.6519	37.9266	47.257	53.6421	58.3325
76.54	1.42981	2.60345	4.74994	9.00757	16.0044	26.6753	37.9481	47.2707	53.646	58.3462
76.64	1.42981	2.61517	4.74994	9.01733	16.0239	26.7007	37.9676	47.2961	53.6714	58.3657
76.74	1.43469	2.62006	4.76929	9.03198	16.0386	26.7271	37.9959	47.3205	53.6899	58.3765
76.84	1.43274	2.62201	4.78412	9.03979	16.0562	26.7446	38.0193	47.3439	53.6938	58.3882
76.94	1.42981	2.6347	4.78119	9.04663	16.0747	26.7659	38.0379	47.3703	53.7065	58.395
77.04	1.44153	2.63275	4.789	9.04468	16.0825	26.7905	38.0594	47.3937	53.7241	58.4126
77.14	1.44446	2.62982	4.79974	9.06323	16.0991	26.8091	38.0721	47.4142	53.7407	58.4155
77.24	1.44446	2.62982	4.8056	9.06714	16.1147	26.8228	38.0955	47.4416	53.761	58.4292
77.34	1.44446	2.62982	4.81537	9.08276	16.1284	26.8579	38.1209	47.4658	53.7778	58.439
77.44	1.44055	2.63568	4.81146	9.08862	16.146	26.8677	38.1483	47.4787	53.7837	58.4526
77.54	1.43469	2.63373	4.81537	9.09644	16.1499	26.8872	38.1561	47.4963	53.8013	58.4515
77.64	1.44055	2.63568	4.81537	9.10815	16.1655	26.9048	38.1873	47.5217	53.8032	58.4683
77.74	1.43958	2.64447	4.83197	9.11694	16.188	26.9331	38.2106	47.5383	53.8179	58.4868
77.84	1.43274	2.63763	4.82513	9.12378	16.1968	26.9458	38.2225	47.5549	53.8403	58.4897
77.94	1.43958	2.64447	4.84174	9.13647	16.2251	26.9761	38.2488	47.5871	53.8628	58.5161
78.04	1.43039	2.64505	4.84232	9.13705	16.2354	26.9845	38.2631	47.6013	53.8673	58.5265
78.14	1.42395	2.63861	4.83588	9.14624	16.2485	27.0015	38.282	47.6105	53.8765	58.5298
78.24	1.43353	2.6474	4.85443	9.16675	16.2729	27.0317	38.3123	47.631	53.895	58.5542
78.34	1.44446	2.65717	4.87396	9.17065	16.2983	27.0552	38.3514	47.6506	53.9185	58.564
78.44	1.44153	2.664	4.87103	9.17749	16.3052	27.0737	38.368	47.6711	53.9351	58.5755
78.54	1.45325	2.664	4.8808	9.19116	16.3188	27.0933	38.4012	47.7004	53.9526	58.5864
78.64	1.4552	2.66205	4.87885	9.20874	16.3423	27.1108	38.4266	47.7141	53.9546	58.604
78.74	1.45618	2.66107	4.88373	9.21948	16.3569	27.1294	38.4451	47.7287	53.9751	58.6206
78.84	1.45325	2.664	4.89056	9.22632	16.3677	27.1538	38.4676	47.7414	53.9866	58.6235
78.94	1.45325	2.66791	4.90228	9.23999	16.395	27.1733	38.4871	47.757	54.0034	58.6372
79.04	1.45129	2.68158	4.90424	9.25366	16.4028	27.1909	38.5067	47.7695	54.0151	58.645
79.14	1.4509	2.68588	4.91556	9.25327	16.422	27.214	38.5258	47.7957	54.0304	58.6642
79.24	1.44739	2.68939	4.90619	9.26538	16.438	27.2358	38.5555	47.8117	54.0483	58.6802
79.34	1.4552	2.6972	4.914	9.28882	16.4458	27.2651	38.5809	47.8234	54.0601	58.6938
79.44	1.45618	2.69427	4.92084	9.29565	16.4683	27.2856	38.5975	47.8478	54.0728	58.6956
79.54	1.46985	2.69232	4.92865	9.30817	16.478	27.3091	38.6092	47.8557	54.0845	58.7144
79.64	1.46692	2.70111	4.92572	9.32202	16.4888	27.3374	38.6317	47.8762	54.1011	58.7173
79.74	1.46985	2.70795	4.93842	9.32886	16.5112	27.3599	38.658	47.8986	54.1196	58.7339
79.84	1.47668	2.71088	4.94525	9.34155	16.5181	27.3909	38.6824	47.9328	54.1304	58.7505
79.94	1.47668	2.72064	4.95502	9.35522	16.5396	27.4194	38.6922	47.9465	54.1499	58.7563
80.04	1.47668	2.72064	4.95502	9.36108	16.5493	27.439	38.7164	47.9719	54.1714	58.77
80.14	1.4845	2.72845	4.96478	9.37085	16.5708	27.4604	38.741	47.9933	54.1851	58.7778
80.24	1.48157	2.72552	4.97162	9.38159	16.5835	27.4927	38.7693	48.0158	54.1966	58.7847
80.34	1.48938	2.73724	4.98334	9.39526	16.5913	27.5122	38.7811	48.0275	54.2114	58.8042
80.44	1.4845	2.73822	4.98041	9.40405	16.606	27.5308	38.8016	48.0402	54.2202	58.8149
80.54	1.49133	2.73529	4.98138	9.41675	16.6245	27.563	38.8318	48.0568	54.2329	58.8257
80.64	1.49289	2.74661	4.9888	9.42807	16.6456	27.5802	38.8568	48.0642	54.2442	58.839
80.74	1.49329	2.74701	4.9931	9.42847	16.6616	27.606	38.8709	48.0822	54.2544	58.8382
80.84	1.50012	2.75385	4.99994	9.44507	16.6665	27.6226	38.8914	48.0949	54.2651	58.856
80.94	1.50012	2.75385	4.99994	9.45679	16.6919	27.6421	38.9266	48.1164	54.2827	58.8716
81.04	1.50208	2.7597	5.01166	9.46851	16.7153	27.6694	38.95	48.1328	54.2944	58.8774
81.14	1.50989	2.76166	5.01752	9.47437	16.7212	27.7007	38.9695	48.1457	54.3042	58.8931
81.24	1.50696	2.75873	5.01459	9.4812	16.7378	27.7212	39.0018	48.1525	54.3208	58.9097
81.34	1.50696	2.76849	5.02631	9.49097	16.7573	27.7466	39.0213	48.176	54.3462	58.9272
81.44	1.50989	2.76166	5.02924	9.4978	16.7603	27.7612	39.0359	48.1945	54.3433	58.9243
81.54	1.50696	2.76849	5.02631	9.5105	16.7788	27.7915	39.0565	48.217	54.3657	58.9409
81.64	1.50208	2.76361	5.03119	9.51538	16.7935	27.812	39.0867	48.2277	54.3765	58.9517
81.74	1.50208	2.76752	5.04095	9.52515	16.8032	27.8315	39.1082	48.2375	54.3968	58.9614
81.84	1.50989	2.77142	5.039	9.53491	16.8208	27.855	39.116	48.2551	54.4116	58.9731
81.94	1.50696	2.77826	5.04584	9.54175	16.8374	27.8872	39.1268	48.2717	54.4185	58.9808
82.04	1.50696	2.77826	5.0556	9.55151	16.8491	27.9067	39.1619	48.2853	54.4282	58.9976
82.14	1.50989	2.78314	5.05463	9.55835	16.8657	27.9214	39.1746	48.3058	54.4351	59.0044
82.24	1.50208	2.77533	5.05072	9.57593	16.8735	27.9429	39.1766	48.3176	54.4429	59.0122
82.34	1.50793	2.7851	5.06244	9.58569	16.8931	27.9663	39.2078	48.341	54.4644	59.0278
82.44	1.50305	2.78217	5.05951	9.59253	16.9097	27.9888	39.2283	48.3635	54.4653	59.0405
82.54	1.51184	2.7851	5.0722	9.60718	16.9243	28.0132	39.2567	48.3918	54.4839	59.0571
82.64	1.50208	2.789	5.06635	9.61108	16.9329	28.0269	39.2723	48.4016	54.4878	59.0669
82.74	1.49524	2.78412	5.07123	9.61597	16.9546	28.0317	39.2908	48.4162	54.4927	59.0757
82.84	1.5011	2.78412	5.08099	9.62573	16.9741	28.061	39.326	48.4396	54.5063	59.0913
82.94	1.5011	2.79779	5.07709	9.6355	16.9839	28.0872	39.3572	48.4553	54.5317	59.105
83.04	1.51086	2.80365	5.08099	9.65503	17.0054	28.104	39.3768	48.4767	54.5415	59.1206
83.14	1.50598	2.79877	5.08588	9.65991	17.0103	28.1187	39.4012	48.4953	54.562	59.1294
83.24	1.50598	2.80853	5.09564	9.67163	17.0298	28.1382	39.4207	48.5109	54.5776	59.1353
83.34	1.5011	2.80365	5.09076	9.67261	17.0483	28.1528	39.4518	48.5256	54.5923	59.146
83.44	1.5011	2.80365	5.10052	9.67651	17.0737	28.1743	39.4783	48.54	54.606	59.1519
83.54	1.51086	2.80756	5.11224	9.68628	17.0835	28.1938	39.5076	48.5685	54.6216	59.1663
83.64	1.50793	2.82025	5.11908	9.69312	17.1021	28.2144	39.5262	48.5851	54.6284	59.1802
83.74	1.51477	2.82318	5.12201	9.70581	17.1147	28.2427	39.5486	48.6017	54.645	59.1929
83.84	1.52454	2.82123	5.12982	9.72339	17.1323	28.2622	39.576	48.6154	54.6606	59.2046
83.94	1.51965	2.82806	5.13666	9.73022	17.1528	28.2788	39.6082	48.632	54.6675	59.2173
84.04	1.51575	2.8183	5.12689	9.73608	17.1704	28.2925	39.6141	48.6359	54.6714	59.2212
84.14	1.51575	2.82806	5.13666	9.75171	17.1802	28.3179	39.6434	48.6633	54.687	59.2368
84.24	1.52747	2.83002	5.14447	9.75366	17.2017	28.3413	39.6649	48.675	54.7085	59.2427
84.34	1.52649	2.83685	5.13763	9.76245	17.2202	28.3599	39.6834	48.6974	54.7173	59.2593
84.44	1.52454	2.82904	5.14545	9.78003	17.2378	28.3911	39.7029	48.7209	54.7407	59.271
84.54	1.51965	2.83392	5.15033	9.78491	17.2446	28.4077	39.7176	48.7258	54.7515	59.2817
84.64	1.52942	2.84174	5.15814	9.80249	17.272	28.4253	39.7352	48.7492	54.7593	59.2935
84.74	1.52649	2.83881	5.15521	9.81128	17.2788	28.4478	39.7557	48.7619	54.7708	59.3062
84.84	1.52844	2.85052	5.16888	9.83276	17.3003	28.4692	39.785	48.7873	54.7993	59.3218
84.94	1.53137	2.84955	5.18158	9.84546	17.3228	28.5015	39.8074	48.8156	54.8159	59.3403
85.04	1.53625	2.83881	5.18646	9.85034	17.3296	28.5181	39.8318	48.8303	54.8267	59.3491
85.14	1.52942	2.84174	5.18939	9.85327	17.3423	28.5308	39.8465	48.8351	54.8335	59.3521
85.24	1.52649	2.84857	5.18646	9.86011	17.3589	28.561	39.8729	48.8459	54.8579	59.3765
85.34	1.53625	2.84857	5.19623	9.86987	17.3784	28.5884	39.8924	48.8713	54.8677	59.3765
85.44	1.53333	2.84564	5.20306	9.87866	17.3853	28.605	39.9188	48.8781	54.8745	59.388
85.54	1.52942	2.8515	5.20892	9.88452	17.4028	28.6343	39.9363	48.8937	54.8804	59.4009
85.64	1.52649	2.84857	5.20599	9.89136	17.4097	28.6567	39.9529	48.9006	54.8872	59.3979
85.74	1.52161	2.85345	5.21088	9.90601	17.4243	28.6831	39.9676	48.9113	54.896	59.4067
85.84	1.52161	2.85345	5.2179	9.91577	17.4438	28.7026	40.0027	48.9269	54.9233	59.4224
85.94	1.50696	2.85638	5.22046	9.92065	17.4604	28.7271	40.0233	48.9416	54.9185	59.4312
86.04	1.51672	2.85052	5.23724	9.93042	17.48	28.7485	40.0428	48.9514	54.938	59.4468
86.14	1.52063	2.85052	5.23254	9.93628	17.4897	28.7778	40.0623	48.9611	54.9517	59.4565
86.24	1.52649	2.8642	5.23529	9.94214	17.5093	28.7974	40.0877	48.9748	54.9712	59.4722
86.34	1.52161	2.86517	5.24017	9.94702	17.5239	28.8237	40.1043	48.9973	54.9819	59.4868
86.44	1.51965	2.87689	5.25189	9.95874	17.5356	28.8452	40.1238	49.0039	55.0034	59.5044
86.54	1.51086	2.87982	5.25482	9.95776	17.5503	28.8677	40.1522	49.0139	55.0083	59.5073
86.64	1.52649	2.88959	5.26459	9.97534	17.5737	28.8872	40.1736	49.0334	55.022	59.5073
86.74	1.52258	2.88568	5.27631	9.99097	17.6089	28.9185	40.1932	49.0529	55.0415	59.521
86.84	1.51672	2.88959	5.28217	10.0007	17.6304	28.9419	40.2225	49.0666	55.0669	59.5366
86.94	1.51868	2.89154	5.28802	10.0144	17.6421	28.9692	40.2596	49.0939	55.0786	59.5483
87.04	1.52551	2.89447	5.30072	10.0369	17.6646	28.9878	40.2879	49.1086	55.0913	59.561
87.14	1.54114	2.90424	5.30072	10.0427	17.6841	29.0034	40.2977	49.1183	55.1058	59.5649
87.24	1.53528	2.89447	5.30463	10.0447	17.6978	29.0269	40.3211	49.1359	55.1167	59.5806
87.34	1.53333	2.89642	5.31244	10.0583	17.7173	29.0444	40.3406	49.1594	55.1265	59.5942
87.44	1.53235	2.90521	5.31732	10.0769	17.7261	29.061	40.3592	49.1682	55.1353	59.598
87.54	1.54504	2.90814	5.32416	10.0916	17.7485	29.0913	40.3758	49.1965	55.1519	59.6177
87.64	1.54016	2.91498	5.31927	10.0964	17.7632	29.1079	40.3963	49.2072	55.1626	59.6265
87.74	1.55481	2.92963	5.33392	10.1111	17.7778	29.1304	40.4305	49.2219	55.1812	59.647
87.84	1.55481	2.92963	5.34564	10.1208	17.7993	29.1577	40.452	49.2316	55.1968	59.6509
87.94	1.55676	2.92767	5.35345	10.1248	17.8071	29.1851	40.4734	49.2531	55.2046	59.6646
88.04	1.55774	2.9267	5.36224	10.1316	17.8257	29.2036	40.5076	49.2775	55.2173	59.6675
88.14	1.55286	2.91791	5.36322	10.1345	17.8228	29.2046	40.5203	49.2844	55.2183	59.6743
88.24	1.55969	2.93842	5.37982	10.1453	17.8433	29.2427	40.5416	49.3166	55.2427	59.6948
88.34	1.55969	2.94427	5.38959	10.1589	17.853	29.2622	40.5779	49.3264	55.2563	59.7163
88.44	1.57532	2.94427	5.39935	10.1726	17.8784	29.2817	40.5975	49.3361	55.272	59.7222
88.54	1.57239	2.94916	5.40424	10.1716	17.895	29.2964	40.6141	49.3547	55.2808	59.731
88.64	1.56653	2.94916	5.40424	10.1912	17.8989	29.3179	40.6336	49.3801	55.2964	59.7466
88.74	1.57629	2.95892	5.40424	10.2009	17.9185	29.3413	40.6531	49.3918	55.3159	59.7563
88.84	1.57629	2.95892	5.41595	10.2107	17.9282	29.3726	40.6668	49.4055	55.3296	59.77
88.94	1.57434	2.96674	5.42377	10.2224	17.9478	29.3862	40.6902	49.4289	55.3452	59.7786
89.04	1.57141	2.96381	5.42084	10.2468	17.9644	29.4028	40.7088	49.4357	55.347	59.7925
89.14	1.58118	2.96381	5.4306	10.2566	17.9839	29.4224	40.7186	49.4455	55.3638	59.8062
89.24	1.57727	2.97357	5.44037	10.2625	17.9897	29.4321	40.742	49.465	55.3735	59.812
89.34	1.57532	2.97357	5.45013	10.2703	18.0034	29.4653	40.7674	49.4767	55.3872	59.8218
89.44	1.58118	2.97357	5.4599	10.2859	18.0249	29.4829	40.7869	49.4963	55.4028	59.8354
89.54	1.57629	2.97845	5.45502	10.2908	18.0396	29.4976	40.8074	49.5109	55.4077	59.8521
89.64	1.57629	2.97845	5.46088	10.3005	18.0591	29.5171	40.8328	49.5305	55.4214	59.8677
89.74	1.58606	2.99017	5.46478	10.322	18.0688	29.5366	40.8524	49.5519	55.437	59.8677
89.84	1.58606	2.99017	5.4765	10.3318	18.0903	29.5581	40.8719	49.5617	55.4468	59.8813
89.94	1.58606	2.99994	5.48627	10.3416	18.1099	29.5776	40.8836	49.5715	55.4624	59.897
90.04	1.58411	2.99799	5.48431	10.3591	18.1274	29.5991	40.9051	49.5938	55.48	59.9146
90.14	1.57629	2.99017	5.48627	10.3611	18.1392	29.6167	40.9227	49.6027	55.4878	59.9106
90.24	1.57825	2.99213	5.49799	10.3689	18.1626	29.6401	40.9442	49.6242	55.4995	59.9282
90.34	1.58508	2.99896	5.49506	10.3738	18.1792	29.6665	40.9647	49.6467	55.5103	59.939
90.44	1.57141	2.99896	5.50482	10.3894	18.189	29.686	40.992	49.6721	55.5259	59.9565
90.54	1.57532	3.00873	5.51459	10.3972	18.2085	29.7056	41.0115	49.6916	55.5356	59.9663
90.64	1.57532	3.00873	5.52435	10.4011	18.228	29.7271	41.0311	49.7111	55.5454	59.9702
90.74	1.57532	3.00873	5.52435	10.4109	18.2378	29.7466	41.0545	49.7248	55.561	59.9858
90.84	1.57043	3.01752	5.52924	10.4158	18.2544	29.7612	41.077	49.7375	55.5718	59.9946
90.94	1.57825	3.02142	5.52728	10.4333	18.272	29.7788	41.0984	49.759	55.5796	60.0083
91.04	1.5802	3.02338	5.539	10.4451	18.2837	29.8062	41.1258	49.7766	55.5913	60.02
91.14	1.57532	3.01849	5.54584	10.45	18.2983	29.8228	41.1404	49.7912	55.6099	60.0296
91.24	1.57043	3.02338	5.55072	10.4607	18.3149	29.8315	41.1617	49.7961	55.6108	60.0317
91.34	1.57043	3.01947	5.55072	10.4861	18.3208	29.8413	41.1883	49.8215	55.6343	60.0454
91.44	1.57532	3.0224	5.56537	10.5007	18.3394	29.8657	41.2127	49.842	55.645	60.0679
91.54	1.57571	3.02866	5.57553	10.507	18.3593	29.8876	41.2365	49.8619	55.6571	60.0819
91.64	1.58606	3.039	5.58197	10.5154	18.3794	29.9077	41.2645	49.882	55.6675	60.0923
91.74	1.58606	3.039	5.57611	10.5408	18.4009	29.9272	41.284	49.8957	55.687	60.1079
91.84	1.58606	3.04877	5.58588	10.5525	18.4204	29.9468	41.3035	49.9113	55.7015	60.1177
91.94	1.59583	3.04877	5.59564	10.5623	18.4399	29.9683	41.3231	49.9211	55.7222	60.1313
92.04	1.59583	3.04877	5.59564	10.572	18.4595	29.9878	41.3484	49.9562	55.7378	60.147
92.14	1.59094	3.04388	5.60052	10.5769	18.4644	30.0024	41.369	49.967	55.7427	60.1558
92.24	1.58606	3.05072	5.60736	10.5818	18.481	30.021	41.3836	49.9816	55.7515	60.1665
92.34	1.60266	3.0556	5.60834	10.5964	18.4956	30.0532	41.4178	50.006	55.7739	60.1851
92.44	1.59778	3.05072	5.60736	10.6013	18.5103	30.0679	41.4344	50.0129	55.7827	60.1978
92.54	1.59875	3.06537	5.62201	10.6257	18.5347	30.0923	41.4588	50.0373	55.8032	60.2026
92.64	1.5929	3.06537	5.62201	10.6375	18.5562	30.1216	41.4783	50.0471	55.813	60.2124
92.74	1.59778	3.06049	5.63666	10.6423	18.5708	30.1382	41.4969	50.0656	55.8179	60.2212
92.84	1.59543	3.064	5.63431	10.6595	18.5833	30.1554	41.5219	50.0789	55.8292	60.2345
92.94	1.59192	3.05853	5.64056	10.6658	18.5923	30.1714	41.5379	50.1016	55.8413	60.2454
93.04	1.60168	3.06049	5.65033	10.6755	18.6068	30.1909	41.5574	50.1281	55.8511	60.272
93.14	1.5968	3.05951	5.64545	10.6804	18.6304	30.2075	41.5721	50.1428	55.8618	60.2769
93.24	1.5968	3.05951	5.66693	10.7019	18.6499	30.2318	41.5936	50.1525	55.8774	60.2886
93.34	1.60657	3.06342	5.66693	10.7117	18.6597	30.2583	41.6131	50.176	55.8872	60.2925
93.44	1.60657	3.07513	5.67279	10.7214	18.6792	30.2876	41.6326	50.1916	55.9009	60.3179
93.54	1.60657	3.06927	5.68646	10.7312	18.6987	30.3091	41.6522	50.2033	55.9263	60.3218
93.64	1.60657	3.07904	5.69623	10.741	18.7241	30.3188	41.6619	50.2228	55.936	60.3374
93.74	1.61145	3.07416	5.70111	10.7458	18.7446	30.3335	41.6785	50.2316	55.9448	60.3423
93.84	1.61145	3.08392	5.71088	10.7556	18.7642	30.353	41.6883	50.2473	55.9624	60.356
93.94	1.62122	3.08392	5.72064	10.7654	18.7837	30.3745	41.7078	50.2668	55.9722	60.3618
94.04	1.62122	3.09369	5.73041	10.7771	18.7954	30.3893	41.7274	50.2922	55.9866	60.3755
94.14	1.62512	3.09369	5.73041	10.7869	18.8149	30.4019	41.7508	50.3078	56.0034	60.3911
94.24	1.63098	3.10345	5.74213	10.8064	18.8345	30.4312	41.7781	50.3215	56.0171	60.4028
94.34	1.62708	3.09955	5.75189	10.8162	18.854	30.4409	41.7977	50.3469	56.0366	60.4126
94.44	1.6261	3.10052	5.75287	10.821	18.8589	30.4575	41.8026	50.3517	56.0376	60.4214
94.54	1.62512	3.09564	5.74213	10.8259	18.8657	30.4769	41.8172	50.3605	56.0464	60.4321
94.64	1.63098	3.09564	5.75189	10.8357	18.8853	30.5132	41.8387	50.3879	56.062	60.4458
94.74	1.64075	3.10541	5.75775	10.8455	18.8911	30.53	41.8621	50.4016	56.0718	60.4517
94.84	1.64075	3.10541	5.75189	10.8572	18.9048	30.5425	41.8836	50.4269	56.0757	60.4653
94.94	1.6427	3.11713	5.76361	10.8787	18.9263	30.564	41.8895	50.4426	56.0952	60.4829
95.04	1.64563	3.12006	5.77631	10.8914	18.939	30.5962	41.9119	50.465	56.1118	60.5003
95.14	1.64465	3.12494	5.78119	10.8962	18.9595	30.6226	41.9285	50.4758	56.1226	60.5024
95.24	1.65833	3.12299	5.78625	10.9138	18.979	30.6401	41.9461	50.4836	56.1343	60.5142
95.34	1.65247	3.12689	5.78784	10.9177	18.9868	30.6538	41.9598	50.4922	56.144	60.5142
95.44	1.6554	3.12982	5.80756	10.9324	18.9995	30.6763	41.9861	50.5236	56.1567	60.5327
95.54	1.66711	3.12982	5.81732	10.9382	19.021	30.7075	42.0096	50.5334	56.1704	60.5483
95.64	1.66711	3.13959	5.82709	10.9421	19.0405	30.7271	42.0233	50.5471	56.1763	60.5522
95.74	1.66223	3.1347	5.8222	10.947	19.0552	30.7417	42.032	50.5578	56.1812	60.563
95.84	1.66223	3.14056	5.83197	10.9568	19.0747	30.7632	42.0574	50.5812	56.1976	60.5767
95.94	1.66711	3.12982	5.83685	10.9617	19.0913	30.7778	42.0721	50.592	56.1997	60.5776
96.04	1.66711	3.13373	5.84192	10.9675	19.1108	30.7876	42.0936	50.6037	56.2095	60.5913
96.14	1.66711	3.13959	5.84662	10.9832	19.1206	30.8169	42.1131	50.6232	56.2231	60.6069
96.24	1.67688	3.14935	5.84662	10.9832	19.1401	30.8384	42.1424	50.6369	56.2388	60.6206
96.34	1.68274	3.15131	5.85834	10.9949	19.1519	30.8599	42.1541	50.6642	56.2544	60.6284
96.44	1.69934	3.164	5.86908	11.0056	19.1724	30.8804	42.1766	50.675	56.271	60.6431
96.54	1.69641	3.16107	5.87592	11.0222	19.1909	30.897	42.1932	50.6818	56.272	60.6577
96.64	1.70227	3.15717	5.87787	11.0339	19.1968	30.9243	42.2127	50.6896	56.2876	60.6636
96.74	1.71106	3.17181	5.89056	11.0564	19.2204	30.9526	42.2527	50.7121	56.312	60.6763
96.84	1.7052	3.1601	5.89447	11.0623	19.2271	30.9663	42.2625	50.7219	56.3218	60.686
96.94	1.71106	3.17572	5.89642	11.0779	19.2544	30.9917	42.2918	50.7375	56.3433	60.7017
97.04	1.71008	3.16498	5.88959	11.0769	19.2534	31.0071	42.3162	50.7365	56.3364	60.6909
97.14	1.71594	3.1806	5.90521	11.0925	19.2788	31.0446	42.3436	50.7658	56.3579	60.7112
97.24	1.71594	3.19037	5.90521	11.1023	19.2886	31.0571	42.3631	50.7814	56.3716	60.7319
97.34	1.72083	3.18549	5.91205	11.1072	19.2935	31.0718	42.3777	50.7766	56.3823	60.7427
97.44	1.71497	3.18939	5.91595	11.1208	19.3071	31.0921	42.3914	50.7805	56.3862	60.7466
97.54	1.72473	3.18939	5.92572	11.1326	19.3188	31.1187	42.4129	50.8019	56.3901	60.7505
97.64	1.72473	3.19916	5.93549	11.1462	19.3384	31.1382	42.4324	50.8156	56.4155	60.7681
97.74	1.72473	3.19916	5.94525	11.1619	19.3626	31.1577	42.4617	50.8312	56.4202	60.772
97.84	1.72473	3.20892	5.94135	11.1716	19.3892	31.1831	42.4813	50.8547	56.437	60.7915
97.94	1.73645	3.22064	5.94525	11.1814	19.4087	31.2085	42.5027	50.8703	56.4487	60.8071
98.04	1.73645	3.22064	5.95502	11.1912	19.4399	31.228	42.5164	50.8918	56.4585	60.8208
98.14	1.74036	3.23041	5.95502	11.2107	19.4595	31.2573	42.5516	50.9016	56.4585	60.8267
98.24	1.75598	3.23041	5.96088	11.2185	19.4743	31.2729	42.5711	50.9113	56.4722	60.8403
98.34	1.75012	3.23431	5.96088	11.2205	19.4829	31.2925	42.5867	50.9297	56.4819	60.8442
98.44	1.74524	3.22943	5.95599	11.2273	19.4878	31.2935	42.6014	50.9416	56.4868	60.855
98.54	1.74524	3.22943	5.96576	11.2351	19.5073	31.311	42.6209	50.9553	56.5005	60.8647
98.64	1.755	3.2392	5.97552	11.2507	19.5316	31.3481	42.6404	50.9709	56.5161	60.8792
98.74	1.75696	3.24115	5.97748	11.2625	19.5554	31.3599	42.6639	50.9846	56.5181	60.8979
98.84	1.77161	3.24603	5.99213	11.2771	19.5747	31.3843	42.6824	51.009	56.5366	60.9067
98.94	1.77844	3.24896	6.00092	11.2898	19.5972	31.4106	42.7108	51.0217	56.5571	60.9272
99.04	1.7843	3.25873	5.99506	11.2996	19.6069	31.436	42.7303	51.0451	56.561	60.9409
99.14	1.77454	3.25873	5.99506	11.2976	19.6128	31.4321	42.7303	51.051	56.5669	60.937
99.24	1.77454	3.25482	6.00482	11.3015	19.6265	31.4478	42.7545	51.0646	56.5767	60.9468
99.34	1.7804	3.26263	6.01068	11.3113	19.6382	31.4771	42.783	51.092	56.5903	60.9604
99.44	1.77454	3.26849	6.01654	11.321	19.6636	31.4966	42.7928	51.1057	56.606	60.9761
99.54	1.77454	3.26849	6.01654	11.3113	19.6577	31.4966	42.8026	51.1115	56.6099	60.9761
99.64	1.76477	3.26849	6.02631	11.321	19.6772	31.5181	42.8162	51.131	56.6255	60.98
99.74	1.76672	3.28021	6.02826	11.3425	19.6851	31.5396	42.8436	51.1428	56.6489	60.9976
99.84	1.77454	3.27826	6.03607	11.3503	19.6987	31.5474	42.8592	51.1603	56.647	61.0093
99.94	1.76965	3.27338	6.03705	11.3572	19.7134	31.562	42.8719	51.1711	56.6519	61.022
100.04	1.76965	3.2851	6.04095	11.3669	19.729	31.5835	42.8973	51.1867	56.6616	61.0259
100.14	1.76477	3.28021	6.03607	11.3718	19.7378	31.5981	42.9119	51.1916	56.6802	61.0366
100.24	1.77063	3.28021	6.04114	11.3816	19.7593	31.6216	42.9236	51.2053	56.6958	61.0464
100.34	1.76379	3.2851	6.039	11.3904	19.7642	31.6421	42.9285	51.216	56.6909	61.0552
100.44	1.76575	3.2851	6.04877	11.406	19.7837	31.6616	42.9481	51.2258	56.7007	61.0708
100.54	1.75989	3.2851	6.06049	11.4158	19.8032	31.6831	42.9715	51.2355	56.7151	61.0806
100.64	1.75989	3.29486	6.07025	11.4255	19.8228	31.7026	42.9871	51.257	56.7319	61.095
100.74	1.75989	3.29486	6.07611	11.4373	19.8442	31.7319	43.0067	51.257	56.7437	61.1118
100.84	1.7681	3.30698	6.08627	11.4494	19.8661	31.7558	43.0207	51.2691	56.7558	61.1298
100.94	1.76086	3.3056	6.10052	11.4578	19.8804	31.7739	43.0428	51.2912	56.7642	61.1343
101.04	1.76086	3.3056	6.11029	11.4636	19.894	31.7935	43.0682	51.3068	56.7739	61.144
101.14	1.76086	3.31537	6.12006	11.4617	19.9058	31.813	43.0877	51.3264	56.7837	61.1577
101.24	1.77258	3.31537	6.12006	11.4675	19.9253	31.8345	43.0975	51.3361	56.8032	61.1733
101.34	1.7677	3.32025	6.12494	11.4822	19.9399	31.8491	43.1043	51.3574	56.8022	61.1782
101.44	1.76379	3.32025	6.13275	11.4919	19.9595	31.8687	43.1277	51.3742	56.8179	61.1919
101.54	1.75793	3.32025	6.13666	11.5017	19.9692	31.8882	43.1531	51.384	56.8296	61.1978
101.64	1.7677	3.33002	6.13666	11.5115	19.981	31.894	43.1727	51.4035	56.8394	61.2114
101.74	1.76282	3.32513	6.14154	11.5066	19.9956	31.9048	43.1776	51.4084	56.8442	61.2222
101.84	1.76047	3.32278	6.13919	11.516	20.0128	31.922	43.2006	51.4256	56.8556	61.2237
101.94	1.75696	3.32513	6.14154	11.532	20.019	31.938	43.2127	51.4338	56.8677	61.2358
102.04	1.76672	3.31927	6.14545	11.5417	20.0386	31.9575	43.2322	51.4435	56.8774	61.2397
102.14	1.75989	3.31635	6.14252	11.5525	20.0571	31.9761	43.2488	51.4504	56.8843	61.2642
102.24	1.755	3.32904	6.15326	11.5691	20.0679	31.9966	43.2635	51.465	56.8989	61.269
102.34	1.76184	3.32611	6.1601	11.5759	20.0845	32.0132	43.2762	51.4875	56.9136	61.2817
102.44	1.76184	3.32611	6.16986	11.5857	20.1001	32.0327	43.2977	51.4973	56.9233	61.2954
102.54	1.76184	3.33588	6.16986	11.5974	20.104	32.0542	43.3211	51.5109	56.9331	61.311
102.64	1.76379	3.33783	6.18353	11.6091	20.1274	32.0757	43.3484	51.5305	56.9448	61.3177
102.74	1.76672	3.34076	6.18646	11.6218	20.1499	32.1079	43.3709	51.5432	56.9575	61.3374
102.84	1.76672	3.34076	6.19623	11.6316	20.1694	32.1274	43.3826	51.5627	56.9673	61.3511
102.94	1.76184	3.34564	6.20111	11.6462	20.1743	32.1323	43.402	51.5715	56.9722	61.3521
103.04	1.75989	3.34369	6.20892	11.6404	20.188	32.1519	43.4168	51.5851	56.9741	61.354
103.14	1.74857	3.33237	6.1976	11.633	20.1825	32.1601	43.425	51.5836	56.9784	61.3622
103.24	1.75208	3.33588	6.22064	11.658	20.2056	32.1831	43.4481	51.6066	56.9917	61.3833
103.34	1.76184	3.34564	6.22064	11.6677	20.2251	32.2026	43.4734	51.6105	56.9917	61.3872
103.44	1.76184	3.34564	6.2265	11.6775	20.2446	32.2241	43.4988	51.6379	57.0073	61.4028
103.54	1.76184	3.34564	6.23041	11.6833	20.2544	32.2437	43.5086	51.6476	57.0229	61.4165
103.64	1.76672	3.35052	6.23529	11.6824	20.271	32.2583	43.5272	51.6662	57.0317	61.4175
103.74	1.76672	3.35052	6.2392	11.6921	20.2761	32.2739	43.5526	51.6818	57.0513	61.4272
103.84	1.76672	3.35052	6.24506	11.7019	20.2788	32.2896	43.5643	51.6916	57.0669	61.4409
103.94	1.76184	3.34564	6.25189	11.7166	20.2935	32.3042	43.5789	51.6965	57.062	61.4517
104.04	1.76379	3.35736	6.26361	11.7263	20.3149	32.3257	43.6004	51.7101	57.0737	61.4536
104.14	1.76672	3.36029	6.27631	11.7332	20.3394	32.3481	43.6268	51.7365	57.0911	61.4702
104.24	1.77649	3.36029	6.27631	11.7429	20.3589	32.3657	43.6541	51.7521	57.1196	61.4858
104.34	1.77161	3.36127	6.28119	11.7478	20.3599	32.3647	43.659	51.7609	57.1147	61.481
104.44	1.77356	3.35736	6.29291	11.7556	20.3657	32.3862	43.6707	51.7785	57.1304	61.4993
104.54	1.77258	3.37006	6.3056	11.7625	20.3882	32.4087	43.7068	51.801	57.1392	61.5093
104.64	1.77063	3.37396	6.3056	11.7722	20.3979	32.4235	43.7322	51.8127	57.1489	61.5132
104.74	1.76575	3.3808	6.30463	11.783	20.3989	32.4272	43.7332	51.8117	57.1479	61.5181
104.84	1.76379	3.37885	6.31244	11.7908	20.4126	32.4448	43.7508	51.8332	57.1558	61.5298
104.94	1.76086	3.37592	6.30951	11.7976	20.4272	32.4661	43.7576	51.8459	57.1528	61.5425
105.04	1.77063	3.37592	6.32123	11.8074	20.4526	32.488	43.7772	51.8557	57.1665	61.5562
105.14	1.77063	3.38568	6.32123	11.8269	20.4624	32.5024	43.8006	51.8752	57.1821	61.562
105.24	1.77063	3.38568	6.33099	11.8367	20.4839	32.5364	43.8279	51.8896	57.1919	61.5757
105.34	1.77063	3.38568	6.34076	11.8464	20.5034	32.563	43.8475	51.9084	57.2036	61.5913
105.44	1.77454	3.38568	6.34076	11.8621	20.5269	32.5728	43.867	51.9182	57.2134	61.605
105.54	1.78235	3.3974	6.35638	11.8757	20.5444	32.5962	43.8826	51.9299	57.229	61.6128
105.64	1.79016	3.39545	6.36029	11.8914	20.5581	32.6138	43.9061	51.9377	57.2427	61.6147
105.74	1.79602	3.40131	6.37201	11.9128	20.5737	32.6392	43.9334	51.9533	57.2583	61.6362
105.84	1.79504	3.4101	6.36908	11.9177	20.5981	32.6577	43.952	51.9621	57.2671	61.6392
105.94	1.79309	3.40424	6.37885	11.9236	20.6157	32.6772	43.9734	51.9738	57.269	61.6548
106.04	1.78528	3.40033	6.36908	11.9275	20.6177	32.6929	43.9813	51.9933	57.2769	61.6614
106.14	1.797	3.4101	6.3808	11.9314	20.6372	32.7183	44.0027	52.0031	57.2866	61.6782
106.24	1.797	3.414	6.37885	11.9314	20.6587	32.728	44.0125	52.0129	57.2964	61.6821
106.34	1.797	3.42963	6.39447	11.949	20.6685	32.7476	44.032	52.0226	57.3003	61.688
106.44	1.797	3.42572	6.40619	11.9529	20.688	32.769	44.0516	52.0363	57.3179	61.6978
106.54	1.80872	3.42181	6.40814	11.9548	20.6997	32.7905	44.0633	52.0539	57.3335	61.7095
106.64	1.80676	3.42963	6.41595	11.9724	20.7134	32.8081	44.0809	52.0656	57.3472	61.7114
106.74	1.81165	3.42474	6.42084	11.9773	20.7241	32.8228	44.1022	52.0881	57.3423	61.7222
106.84	1.81165	3.43451	6.4306	11.9871	20.7437	32.8442	44.1287	52.0881	57.356	61.7358
106.94	1.81165	3.43451	6.4306	12.0085	20.7534	32.8638	44.1385	52.0978	57.3755	61.7515
107.04	1.82532	3.43451	6.44037	12.0085	20.7729	32.8833	44.158	52.1115	57.3911	61.7515
107.14	1.83118	3.44623	6.45013	12.0183	20.7925	32.9067	44.1678	52.1271	57.3911	61.7671
107.24	1.83118	3.44623	6.4599	12.0281	20.8042	32.9341	44.1795	52.1369	57.4056	61.7769
107.34	1.83118	3.45599	6.46967	12.0378	20.8237	32.9438	44.199	52.1467	57.4224	61.7925
107.44	1.8429	3.45795	6.48138	12.0496	20.8354	32.9653	44.2244	52.1584	57.4399	61.7944
107.54	1.84485	3.46576	6.47943	12.0574	20.8569	32.9731	44.2381	52.1799	57.4438	61.8022
107.64	1.8468	3.47552	6.49115	12.0671	20.8823	32.9927	44.2576	52.1857	57.4536	61.8062
107.74	1.84778	3.48236	6.50775	12.0798	20.897	33.0171	44.2723	52.2004	57.4702	61.8247
107.84	1.84778	3.48236	6.50385	12.0857	20.9106	33.0347	44.2801	52.2141	57.48	61.8188
107.94	1.85071	3.49506	6.51459	12.0984	20.9331	33.063	44.3084	52.2307	57.4927	61.8315
108.04	1.84583	3.49017	6.52533	12.1033	20.938	33.0679	44.3133	52.2414	57.5015	61.8403
108.14	1.84583	3.49994	6.5351	12.113	20.9575	33.0874	44.3328	52.2512	57.5171	61.8462
108.24	1.84387	3.49408	6.53314	12.1208	20.9653	33.1167	44.3406	52.2629	57.519	61.8579
108.34	1.83411	3.48822	6.52924	12.1208	20.9673	33.1167	44.3524	52.2805	57.5249	61.8638
108.44	1.83215	3.48236	6.51752	12.1248	20.981	33.1304	44.3563	52.2844	57.5347	61.8696
108.54	1.8468	3.49506	6.53021	12.1375	21.0034	33.1528	44.3787	52.2873	57.5532	61.8773
108.64	1.84485	3.49506	6.53998	12.1589	21.0229	33.1743	44.3983	52.3068	57.5669	61.894
108.74	1.85071	3.49506	6.53998	12.1687	21.0327	33.1938	44.408	52.3166	57.5728	61.894
108.84	1.85461	3.50092	6.54584	12.1628	21.0386	33.2173	44.4276	52.3303	57.5806	61.9019
108.94	1.85266	3.50287	6.55365	12.1707	21.0609	33.2349	44.4412	52.3428	57.5942	61.9058
109.04	1.85168	3.50775	6.55267	12.1794	21.0767	33.2593	44.4598	52.3605	57.603	61.9185
109.14	1.85461	3.52045	6.56537	12.1921	21.0991	33.2935	44.4822	52.3732	57.6157	61.9272
109.24	1.86438	3.52045	6.57513	12.2019	21.1089	33.3071	44.492	52.383	57.6255	61.937
109.34	1.86438	3.53021	6.5849	12.2117	21.1304	33.3208	44.5018	52.3967	57.64	61.9507
109.44	1.86203	3.52786	6.57864	12.2191	21.1378	33.3341	44.5209	52.4099	57.6563	61.9542
109.54	1.8634	3.539	6.59369	12.2322	21.1587	33.3569	44.532	52.4211	57.6675	61.9692
109.64	1.87903	3.539	6.59369	12.2322	21.1685	33.3862	44.5516	52.4445	57.6772	61.9849
109.74	1.88489	3.539	6.60345	12.2419	21.188	33.396	44.5613	52.4601	57.687	61.9888
109.84	1.88489	3.54877	6.61517	12.2517	21.2075	33.4155	44.5945	52.4719	57.7007	62.0044
109.94	1.88	3.54388	6.61029	12.2664	21.2144	33.4321	44.6072	52.4807	57.7114	62.0034
110.04	1.88	3.55365	6.62006	12.2761	21.2339	33.4614	44.617	52.4963	57.7251	62.021
110.14	1.88293	3.55658	6.62299	12.2888	21.2466	33.4839	44.6395	52.509	57.7339	62.0376
110.24	1.88489	3.55853	6.62103	12.2908	21.2583	33.4976	44.6551	52.5246	57.73	62.0356
110.34	1.88489	3.55853	6.61517	12.3025	21.2731	33.5073	44.6707	52.5402	57.7456	62.0454
110.44	1.89465	3.5683	6.6347	12.3123	21.2825	33.5308	44.6922	52.55	57.7612	62.0454
110.54	1.897	3.57065	6.63705	12.3244	21.3017	33.5585	44.7043	52.5738	57.7694	62.0575
110.64	1.90051	3.58588	6.65033	12.3376	21.3247	33.5815	44.7274	52.591	57.7866	62.0755
110.74	1.90051	3.58588	6.6601	12.3611	21.3442	33.603	44.7469	52.6066	57.8022	62.0825
110.84	1.91028	3.58588	6.66986	12.3767	21.354	33.6226	44.7606	52.6164	57.8062	62.1021
110.94	1.91516	3.59076	6.67474	12.3816	21.3589	33.6372	44.783	52.6213	57.8267	62.1011
111.04	1.91516	3.59076	6.67474	12.3914	21.3804	33.6567	44.8026	52.6408	57.8267	62.1167
111.14	1.91986	3.60443	6.68646	12.4031	21.3999	33.6821	44.8123	52.6564	57.8403	62.1284
111.24	1.93176	3.61127	6.70111	12.4177	21.4243	33.7026	44.8367	52.6769	57.8655	62.1372
111.34	1.9173	3.60931	6.70111	12.4177	21.4243	33.7124	44.8367	52.6769	57.8726	62.1431
111.44	1.91986	3.62982	6.71576	12.4324	21.439	33.7368	44.8611	52.6916	57.8892	62.1577
111.54	1.92688	3.63959	6.72552	12.4421	21.444	33.7563	44.8729	52.7111	57.8931	62.1577
111.64	1.93665	3.63959	6.72552	12.4519	21.4632	33.7681	44.8865	52.7248	57.9126	62.1714
111.74	1.92981	3.63275	6.72455	12.4646	21.4829	33.7808	44.9051	52.7336	57.9214	62.1802
111.84	1.92688	3.63959	6.72552	12.4734	21.4897	33.7876	44.9119	52.7451	57.9321	62.187
111.94	1.922	3.6347	6.73041	12.4685	21.5044	33.8022	44.9266	52.759	57.9429	62.186
112.04	1.922	3.6347	6.73041	12.4783	21.5259	33.8218	44.952	52.7687	57.9565	62.2017
112.14	1.92688	3.64935	6.74701	12.4929	21.5405	33.8364	44.9725	52.7873	57.9673	62.2104
112.24	1.93176	3.64447	6.75189	12.4978	21.5552	33.8433	44.9871	52.8078	57.9722	62.2212
112.34	1.92883	3.65131	6.74896	12.5046	21.562	33.8501	45.0037	52.8146	57.979	62.23
112.44	1.93176	3.65424	6.76166	12.5212	21.5845	33.8628	45.0211	52.8312	57.9956	62.2466
112.54	1.93176	3.65424	6.76752	12.5369	21.606	33.8823	45.0379	52.8469	58.0015	62.2524
112.64	1.93567	3.66595	6.76166	12.5466	21.6157	33.8921	45.0496	52.8586	58.0171	62.2661
112.74	1.95129	3.66595	6.77142	12.5583	21.6255	33.9116	45.0731	52.8683	58.0229	62.2817
112.84	1.95129	3.67572	6.78119	12.5583	21.6353	33.9233	45.0887	52.882	58.0327	62.2915
112.94	1.94739	3.67572	6.79095	12.5779	21.6548	33.9429	45.0984	52.9074	58.0464	62.306
113.04	1.95325	3.67572	6.80072	12.5876	21.6743	33.9663	45.118	52.9074	58.062	62.313
113.14	1.9509	3.68314	6.80618	12.5951	21.6935	33.9893	45.1391	52.9246	58.0636	62.3204
113.24	1.94974	3.69174	6.80893	12.6037	21.6974	33.998	45.1555	52.9273	58.078	62.3329
113.34	1.95578	3.68802	6.80521	12.6097	21.7061	34.0157	45.1615	52.9392	58.0841	62.3448
113.44	1.95227	3.69427	6.81146	12.616	21.7124	34.0317	45.1776	52.9514	58.095	62.353
113.54	1.96399	3.69623	6.82318	12.6277	21.7241	34.0435	45.1932	52.9592	58.104	62.3687
113.64	1.96204	3.69427	6.82123	12.6375	21.7417	34.061	45.2166	52.967	58.1157	62.3726
113.74	1.96204	3.70404	6.83099	12.6472	21.7632	34.0708	45.2381	52.9767	58.1333	62.3862
113.84	1.96204	3.70404	6.84076	12.657	21.7729	34.0923	45.242	52.9904	58.1333	62.4019
113.94	1.96692	3.70892	6.83197	12.6619	21.7778	34.1069	45.2625	53.0109	58.1421	62.4067
114.04	1.96692	3.71869	6.83588	12.6755	21.7935	34.1167	45.282	53.0207	58.1577	62.4204
114.14	1.97473	3.72064	6.84369	12.6892	21.8052	34.1343	45.2899	53.0187	58.1597	62.438
114.24	1.9718	3.73529	6.85052	12.696	21.814	34.1509	45.2967	53.0392	58.1724	62.4409
114.34	1.97668	3.73041	6.84564	12.7126	21.8188	34.1624	45.3172	53.0402	58.1675	62.4575
114.44	1.97198	3.74017	6.85736	12.7126	21.8286	34.1792	45.3328	53.0519	58.1812	62.4575
114.54	1.96497	3.74017	6.85736	12.7224	21.8481	34.1987	45.3426	53.0754	58.2007	62.4673
114.64	1.97455	3.74896	6.86615	12.7273	21.8628	34.2087	45.3475	53.0764	58.2017	62.4663
114.74	1.97922	3.75717	6.88412	12.7394	21.8749	34.2235	45.3733	53.0982	58.2138	62.4843
114.84	1.97864	3.75385	6.8808	12.7361	21.8931	34.2319	45.3953	53.0949	58.2144	62.4907
114.94	1.97766	3.76263	6.88959	12.7488	21.9116	34.2505	45.4041	53.1037	58.229	62.5034
115.04	1.98059	3.76556	6.90228	12.7673	21.9204	34.2729	45.4188	53.1211	58.2358	62.522
115.14	1.9845	3.76947	6.89642	12.7712	21.9185	34.2866	45.4363	53.132	58.2476	62.5298
115.24	1.97961	3.76459	6.90131	12.7761	21.9331	34.306	45.4471	53.1428	58.2474	62.5308
115.34	1.97961	3.77435	6.91107	12.7878	21.9546	34.3345	45.4666	53.1584	58.2642	62.5405
115.44	1.98938	3.77631	6.93451	12.7996	21.9663	34.356	45.4783	53.1701	58.2798	62.5425
115.54	1.98059	3.77924	6.93158	12.8064	21.9829	34.3628	45.5016	53.1769	58.2925	62.556
115.64	1.97571	3.76849	6.93646	12.8113	21.9878	34.3774	45.5233	53.1818	58.2974	62.5581
115.74	1.97571	3.76849	6.94623	12.825	22.0073	34.3989	45.533	53.1955	58.3013	62.5679
115.84	1.98547	3.77826	6.94623	12.8406	22.0171	34.4185	45.5526	53.2111	58.3169	62.5718
115.94	1.98547	3.77826	6.95599	12.8503	22.0386	34.4282	45.5721	53.2209	58.3306	62.5874
116.04	1.98059	3.7851	6.96088	12.8552	22.0435	34.4526	45.5828	53.2277	58.3315	62.5864
116.14	1.98059	3.7851	6.96088	12.865	22.063	34.478	45.5984	53.2375	58.3315	62.606
116.24	1.98059	3.7851	6.97064	12.8767	22.0728	34.5034	45.618	53.2512	58.3452	62.6118
116.34	1.98059	3.79486	6.97064	12.8865	22.0923	34.5229	45.6277	53.257	58.3511	62.6255
116.44	1.9884	3.79291	6.97845	12.8904	22.1118	34.5405	45.6356	53.2746	58.3589	62.6392
116.54	1.98547	3.79974	6.97552	12.8953	22.1187	34.5571	45.6522	53.2717	58.356	62.6401
116.64	1.98059	3.7851	6.98041	12.906	22.1235	34.564	45.6609	53.2863	58.3667	62.6509
116.74	1.97668	3.7851	6.99213	12.9119	22.1431	34.5796	45.6785	53.2961	58.3687	62.6509
116.84	1.97571	3.79974	7.01068	12.9343	22.1714	34.5981	45.7029	53.3146	58.3774	62.6655
116.94	1.96594	3.80365	7.02631	12.9519	22.187	34.6079	45.7127	53.3205	58.3853	62.6694
117.04	1.97766	3.81146	7.02826	12.9636	22.2065	34.6294	45.7342	53.3342	58.4087	62.687
117.14	1.97864	3.81244	7.039	12.9744	22.2114	34.6519	45.7488	53.3488	58.4194	62.6927
117.24	1.98547	3.8056	7.04584	12.9812	22.228	34.6587	45.7733	53.3615	58.4165	62.7085
117.34	1.98547	3.81342	7.04584	12.991	22.2476	34.6782	45.783	53.3713	58.431	62.7085
117.44	1.9884	3.81244	7.05267	12.9939	22.2505	34.7007	45.7859	53.3742	58.4409	62.7153
117.54	1.97571	3.81927	7.06537	13.0007	22.269	34.7095	45.8065	53.3908	58.4419	62.7183
117.64	1.97571	3.81927	7.06537	13.0105	22.2788	34.729	45.8221	53.4006	58.4575	62.7319
117.74	1.98743	3.82513	7.07123	13.0281	22.3003	34.7407	45.8436	53.4142	58.4731	62.7397
117.84	1.9884	3.83197	7.08783	13.0447	22.3208	34.7651	45.8563	53.4289	58.48	62.7446
117.94	1.9845	3.82416	7.09369	13.0427	22.3228	34.769	45.868	53.4367	58.4878	62.7563
118.04	1.98743	3.82123	7.10834	13.0437	22.3335	34.7798	45.8787	53.4533	58.4907	62.7593
118.14	1.9884	3.83197	7.11908	13.0583	22.3618	34.8022	45.9051	53.4543	58.5054	62.7642
118.24	1.99133	3.82904	7.12592	13.0906	22.3687	34.813	45.9119	53.4658	58.5122	62.7729
118.34	1.9884	3.83197	7.13861	13.1033	22.3813	34.8315	45.9285	53.4758	58.5308	62.7876
118.44	1.97864	3.82806	7.14838	13.1208	22.4114	34.8472	45.9305	53.4816	58.5405	62.7993
118.54	2.005	3.83881	7.17474	13.1218	22.4546	34.8774	45.951	53.506	58.5669	62.8159
118.64	1.99622	3.84369	7.17963	13.1365	22.4849	34.8979	45.9559	53.5285	58.5718	62.8255
118.74	1.9884	3.8515	7.19214	13.1541	22.4985	34.9155	45.9703	53.5441	58.5796	62.8306
118.84	1.98938	3.84467	7.19153	13.1707	22.5034	34.9282	45.994	53.5666	58.5708	62.8374
118.94	1.99661	3.84525	7.21243	13.1869	22.5157	34.9581	46.0199	53.5945	58.5831	62.8614
119.04	2.01282	3.84857	7.21185	13.1863	22.5288	34.9692	46.0428	53.5881	58.5825	62.8687
119.14	2.00696	3.85052	7.19507	13.1628	22.5249	34.9341	46.0291	53.5842	58.5825	62.8628
119.24	2.02161	3.84253	7.18549	13.1462	22.5278	34.9378	46.0223	53.5558	58.5718	62.8813
119.34	2.03528	3.8429	7.19641	13.1287	22.5056	34.9811	46.0313	53.548	58.5718	62.8911
119.44	2.00793	3.80853	7.19135	13.113	22.4915	35.0062	46.0211	53.5324	58.564	62.8657
119.54					22.4923	35.0206	46.0356	53.5437		62.8692
119.64
119.74
119.84
119.94
120.04
120.14
120.24
120.34
120.44
120.54	2.00073	3.71149	6.74469	12.8547					58.256
120.64	1.63644	3.35696	6.80075	12.8146	22.4228	34.9382	45.9934	53.4723	57.9339	61.8736
120.74	1.70227	3.48688	6.9599	12.982	22.4839	35.0102	46.0467	53.2346	58.1384	62.0846
120.84	1.74643	3.58841	6.9556	13.0628	22.4776	35.0099	45.8197	53.2369	58.1513	62.078
120.94	1.74365	3.51886	6.86926	12.9843	22.394	34.8962	45.8818	53.2806	58.1012	62.0253
121.04	1.73801	3.5101	6.85385	12.9865	22.3966	34.9042	45.8547	53.2535	58.0772	62.045
121.14	1.74857	3.50735	6.84915	12.972	22.4228	34.9112	45.8598	53.2683	58.0929	62.079
121.24	1.73312	3.51614	6.84427	12.9671	22.4249	34.922	45.8471	53.2342	58.1239	62.0675
121.34	1.71301	3.5058	6.83862	12.9412	22.4067	34.9144	45.8035	53.2051	58.1304	62.0669
121.44	1.7132	3.50989	6.84973	12.9363	22.437	34.9098	45.8026	53.2084	58.1442	62.0827
121.54	1.72766	3.51147	6.87866	12.9636	22.4546	34.9302	45.8162	53.2248	58.1732	62.1097
121.64	1.73645	3.51086	6.86829	12.9482	22.4595	34.9351	45.8047	53.2386	58.1784	62.1267
121.74	1.7384	3.5105	6.86322	12.942	22.4634	34.9253	45.7809	53.2383	58.1819	62.1419
121.84	1.74622	3.49524	6.86127	12.9521	22.4575	34.9206	45.7734	53.2347	58.194	62.1704
121.94	1.75793	3.48901	6.85736	12.9712	22.4575	34.928	45.784	53.257	58.2191	62.2017
122.04	1.72687	3.46497	6.85052	12.9714	22.437	34.9138	45.7772	53.258	58.2126	62.2104
122.14	1.71829	3.4603	6.87045	12.9769	22.4405	34.8954	45.7807	53.2596	58.2149	62.2276
122.24	1.69308	3.46439	6.89993	12.9865	22.4325	34.8917	45.7727	53.2496	58.2108	62.2235
122.34	1.69073	3.46478	6.90228	12.9892	22.4235	34.8823	45.7637	53.2551	58.2155	62.2466
122.44	1.66888	3.46869	6.91791	13.0142	22.4407	34.9058	45.7692	53.2707	58.2327	62.2642
122.54	1.65948	3.45697	6.9101	13.0048	22.4333	34.8979	45.7773	53.2758	58.2319	62.2642
122.64	1.65521	3.46478	6.91595	13.0103	22.429	34.894	45.7789	53.2773	58.2397	62.272
122.74	1.66614	3.46283	6.91205	13.033	22.4458	34.9038	45.7891	53.2875	58.2476	62.2915
122.84	1.6593	3.46185	6.91772	13.03	22.4468	34.8911	45.7811	53.2881	58.2583	62.2991
122.94	1.65735	3.48724	6.91614	13.0359	22.444	34.8931	45.7733	53.3029	58.2681	62.3015
123.04	1.64777	3.48431	6.914	13.0322	22.4341	34.8835	45.7734	53.2933	58.2624	62.3013
123.14	1.63861	3.49701	6.92944	13.0132	22.4378	34.8861	45.7565	53.2842	58.2689	62.305
123.24	1.64679	3.51459	6.94153	13.0359	22.4401	34.8884	45.7627	53.3138	58.2915	62.3249
123.34	1.63666	3.51538	6.94702	13.0476	22.4339	34.8919	45.7701	53.3096	58.2993	62.3421
123.44	1.63293	3.52258	6.94641	13.0525	22.445	34.9038	45.7762	53.2992	58.3003	62.354
123.54	1.63782	3.51733	6.96655	13.0699	22.4495	34.9243	45.7947	53.3096	58.3091	62.3628
123.64	1.63293	3.51672	6.9765	13.079	22.4333	34.9312	45.8094	53.3285	58.3237	62.3833
123.74	1.64874	3.52045	6.9892	13.0828	22.4312	34.9302	45.8193	53.3303	58.3403	62.3999
123.84	1.65131	3.52612	6.99213	13.0818	22.4341	34.9468	45.818	53.3332	58.353	62.4028
123.94	1.64856	3.53235	6.99408	13.0779	22.4399	34.9487	45.825	53.3293	58.3589	62.4126
124.04	1.62726	3.52045	6.97668	13.0867	22.4292	34.9341	45.8193	53.3177	58.3579	62.4214
124.14	1.63919	3.53275	6.97885	13.1009	22.4435	34.9386	45.8254	53.3141	58.3722	62.4306
124.24	1.63919	3.54135	6.97495	13.09	22.4345	34.9276	45.8285	53.3219	58.3769	62.4415
124.34	1.64288	3.54584	6.9884	13.0925	22.437	34.9255	45.8162	53.3256	58.3747	62.4487
124.44	1.6304	3.54037	6.98178	13.0871	22.4249	34.9228	45.8127	53.3131	58.372	62.4569
124.54	1.62552	3.5386	6.97104	13.0775	22.4189	34.9073	45.8168	53.2918	58.3749	62.4513
124.64	1.61243	3.54388	6.97552	13.0632	22.3991	34.8989	45.8026	53.2834	58.3833	62.4507
124.74	1.63116	3.5556	6.98254	13.0683	22.394	34.895	45.8084	53.2892	58.3942	62.4526
124.84	1.62454	3.53763	6.97787	13.0636	22.3983	34.8915	45.8022	53.2869	58.3915	62.4608
124.94	1.62064	3.53842	6.97592	13.0578	22.3897	34.8888	45.8029	53.2779	58.3876	62.4679
125.04	1.63196	3.54193	6.98059	13.0574	22.3901	34.895	45.8045	53.2826	58.3884	62.4722
125.14	1.63058	3.53079	6.9808	13.0638	22.3935	34.8827	45.7973	53.273	58.3925	62.4814
125.24	1.62708	3.51752	6.97845	13.0544	22.3864	34.8757	45.7899	53.2707	58.396	62.479
125.34	1.63138	3.51596	6.97885	13.0587	22.3954	34.873	45.7942	53.2683	58.3897	62.4825
125.44	1.62512	3.50385	6.96399	13.0458	22.3872	34.8765	45.7813	53.2551	58.3804	62.4849
125.54	1.62064	3.50247	6.97787	13.0441	22.3983	34.877	45.7815	53.2643	58.3876	62.4999
125.64	1.63605	3.49408	6.98041	13.0427	22.3942	34.8784	45.784	53.2738	58.3835	62.5024
125.74	1.63919	3.49838	6.97495	13.0353	22.3915	34.8671	45.7719	53.2613	58.3905	62.5099
125.84	1.63977	3.49506	6.97083	13.0312	22.3979	34.8716	45.7615	53.2482	58.3931	62.5054
125.94	1.64563	3.49622	6.97552	13.0261	22.396	34.8747	45.7674	53.2424	58.3962	62.5073
126.04	1.64798	3.49155	6.97397	13.0207	22.3878	34.8622	45.7572	53.2498	58.3954	62.5116
126.14	1.64874	3.4931	6.97943	13.0058	22.3823	34.8618	45.7459	53.2443	58.3872	62.5007
126.24	1.66068	3.49057	6.9761	13.0119	22.3798	34.8546	45.7531	53.2418	58.3886	62.5067
126.34	1.66711	3.49036	6.96576	12.9988	22.3901	34.8481	45.7537	53.2396	58.3884	62.5171
126.44	1.66125	3.4892	6.96576	13.0027	22.3893	34.8579	45.7529	53.2424	58.3872	62.5132
126.54	1.67435	3.48666	6.96323	12.9994	22.3857	34.8409	45.7492	53.232	58.3847	62.5157
126.64	1.66867	3.47592	6.9642	12.9933	22.3808	34.8446	45.7541	53.2146	58.3896	62.5097
126.74	1.66614	3.48627	6.96399	12.9978	22.3872	34.855	45.7606	53.218	58.405	62.5142
126.84	1.67102	3.49036	6.96185	12.9988	22.3854	34.854	45.7596	53.2267	58.4028	62.5229
126.94	1.6763	3.48666	6.96713	13.0041	22.3954	34.8593	45.7563	53.2281	58.4042	62.5235
127.04	1.66907	3.48724	6.96576	13.0058	22.3921	34.861	45.7459	53.2365	58.4067	62.519
127.14	1.67532	3.49936	6.96616	13.007	22.3983	34.8661	45.7483	53.2342	58.4063	62.5194
127.24	1.68762	3.5058	6.9718	13.0076	22.4048	34.8823	45.7578	53.2277	58.4116	62.5278
127.34	1.69073	3.50305	6.9726	13.0056	22.402	34.8706	45.7547	53.2355	58.4175	62.5309
127.44	1.68997	3.50229	6.97495	12.9915	22.3876	34.873	45.7668	53.2312	58.4179	62.5263
127.54	1.6925	3.50482	6.96185	12.9968	22.3999	34.8747	45.7654	53.2267	58.4177	62.5229
127.64	1.68997	3.48862	6.95462	12.9806	22.3993	34.871	45.7523	53.2184	58.4257	62.5165
127.74	1.69446	3.48724	6.95795	12.9851	22.3972	34.8755	45.7537	53.2111	58.4243	62.519
127.84	1.68527	3.48978	6.96127	12.9787	22.3935	34.873	45.757	53.2117	58.4237	62.5333
127.94	1.70129	3.49994	6.96674	12.9833	22.395	34.8745	45.7684	53.2141	58.4351	62.5337
128.04	1.69739	3.50385	6.96674	12.9822	22.3931	34.8679	45.7645	53.2023	58.4323	62.5278
128.14	1.68762	3.5058	6.96674	12.9783	22.395	34.8628	45.7598	53.2082	58.4331	62.5337
128.24	1.67239	3.49838	6.95071	12.9669	22.3888	34.8495	45.7473	53.1961	58.4218	62.5255
128.34	1.67706	3.5058	6.95502	12.9724	22.395	34.8452	45.7488	53.1984	58.4233	62.5317
128.44	1.67337	3.50131	6.95248	12.9691	22.3866	34.836	45.7404	53.19	58.4239	62.5233
128.54	1.67395	3.50696	6.9433	12.9626	22.3872	34.8452	45.7402	53.1906	58.4292	62.5356
128.64	1.67493	3.50873	6.94427	12.9695	22.3882	34.8462	45.7361	53.1916	58.4321	62.5319
128.74	1.68118	3.50522	6.95248	12.9718	22.3897	34.8485	45.7326	53.2029	58.4286	62.5312
128.84	1.67786	3.50189	6.9386	12.9646	22.3735	34.8386	45.7234	53.1887	58.4136	62.5278
128.94	1.67316	3.49799	6.93353	12.9599	22.3716	34.8315	45.7168	53.175	58.4206	62.52
129.04	1.67532	3.50327	6.93881	12.9503	22.371	34.8271	45.7209	53.1697	58.4091	62.5253
129.14	1.68274	3.51575	6.94232	12.9578	22.3843	34.8306	45.7244	53.1623	58.4282	62.53
129.24	1.67102	3.51263	6.94427	12.9558	22.3882	34.8267	45.7303	53.1564	58.4243	62.521
129.34	1.67004	3.5058	6.95306	12.9548	22.3825	34.8347	45.7352	53.1555	58.4312	62.5239
129.44	1.66672	3.50912	6.95169	12.9523	22.3788	34.8368	45.7279	53.1529	58.4286	62.5233
129.54	1.66516	3.5224	6.93842	12.9511	22.3784	34.8325	45.7186	53.1517	58.4274	62.5171
129.64	1.66068	3.51987	6.94955	12.9455	22.3739	34.8222	45.7141	53.1519	58.4276	62.5274
129.74	1.65735	3.51575	6.94623	12.946	22.3745	34.8188	45.7049	53.1467	58.4224	62.521
129.84	1.64368	3.51654	6.94427	12.946	22.3667	34.8149	45.71	53.1447	58.4204	62.5249
129.94	1.65363	3.51166	6.94916	12.9412	22.3669	34.8171	45.7098	53.1398	58.4155	62.5259
130.04	1.63586	3.51068	6.93762	12.9374	22.3667	34.8091	45.7029	53.1381	58.4118	62.519
130.14	1.6347	3.50952	6.93921	12.9312	22.3734	34.7943	45.7018	53.1377	58.4134	62.5269
130.24	1.65344	3.5224	6.94818	12.948	22.3745	34.8052	45.7166	53.1447	58.4243	62.5425
130.34	1.65247	3.51556	6.94135	12.947	22.3735	34.7995	45.709	53.1437	58.4097	62.5376
130.44	1.6554	3.52161	6.94818	12.95	22.3823	34.7954	45.7108	53.1447	58.4165	62.5347
130.54	1.64465	3.52533	6.9433	12.949	22.3735	34.7905	45.7098	53.1488	58.4147	62.5298
130.64	1.65656	3.52826	6.95209	12.9617	22.3804	34.7876	45.7186	53.1682	58.4224	62.5386
130.74	1.65677	3.52768	6.9476	12.9486	22.381	34.7851	45.7102	53.1539	58.4179	62.5392
130.84	1.67044	3.53549	6.96048	12.9572	22.3837	34.7921	45.7133	53.1637	58.4374	62.5575
130.94	1.67102	3.5224	6.95013	12.9578	22.3843	34.7896	45.7068	53.1545	58.4224	62.5386
131.04	1.66125	3.51575	6.94623	12.9578	22.3843	34.77	45.7029	53.1584	58.4204	62.5386
131.14	1.66418	3.52142	6.93744	12.9646	22.3774	34.771	45.702	53.1605	58.4206	62.5298
131.24	1.66809	3.51947	6.9472	12.9626	22.3794	34.7788	45.7039	53.1613	58.4233	62.5329
131.34	1.65753	3.51947	6.9472	12.9626	22.3735	34.7749	45.6992	53.1574	58.4175	62.5337
131.44	1.66223	3.52533	6.9433	12.9685	22.3806	34.7741	45.6981	53.1437	58.4194	62.5337
131.54	1.66595	3.53491	6.95599	12.9714	22.3773	34.7825	45.7174	53.1514	58.4271	62.5433
131.64	1.66711	3.52045	6.95599	12.9675	22.3784	34.7778	45.699	53.1537	58.4333	62.5386
131.74	1.67102	3.53918	6.96381	12.9695	22.3882	34.7817	45.7068	53.1564	58.4243	62.5515
131.84	1.66418	3.53119	6.96283	12.9548	22.3774	34.7769	45.6973	53.1496	58.4253	62.5396
131.94	1.6507	3.53412	6.95013	12.95	22.3784	34.7681	45.6912	53.1467	58.4224	62.5425
132.04	1.6554	3.53021	6.94623	12.9539	22.3804	34.7751	45.6932	53.1389	58.4243	62.5386
132.14	1.65149	3.53607	6.95209	12.9492	22.3862	34.7739	45.699	53.1381	58.4099	62.5405
132.24	1.6597	3.53452	6.94974	12.9562	22.3936	34.7724	45.7033	53.1451	58.4208	62.5421
132.34	1.66458	3.53745	6.94174	12.9591	22.3857	34.7714	45.7004	53.1441	58.4198	62.5399
132.44	1.68176	3.55072	6.95697	12.9724	22.3989	34.7788	45.709	53.1535	58.4272	62.5435
132.54	1.67981	3.55267	6.94916	12.9646	22.4009	34.7808	45.7039	53.1516	58.4272	62.5396
132.64	1.69055	3.55756	6.9599	12.9753	22.4116	34.7868	45.7049	53.1564	58.4321	62.5503
132.74	1.68567	3.54407	6.94525	12.9666	22.397	34.7749	45.6981	53.1516	58.4272	62.5407
132.84	1.69836	3.54974	6.95404	12.9687	22.4058	34.7739	45.701	53.1556	58.4313	62.5444
132.94	1.69641	3.55756	6.94623	12.9597	22.4097	34.7739	45.699	53.1506	58.4263	62.5522
133.04	1.7009	3.55307	6.95151	12.965	22.4052	34.7733	45.6977	53.1519	58.4179	62.5419
133.14	1.6886	3.55365	6.94934	12.9656	22.4077	34.7817	45.6951	53.1447	58.4067	62.5366
133.24	1.69583	3.55502	6.94565	12.9767	22.42	34.7745	45.6985	53.1539	58.4081	62.5478
133.34	1.6925	3.56146	6.94623	12.9734	22.4097	34.7778	45.6932	53.1498	58.4138	62.5475
133.44	1.68665	3.57123	6.95599	12.9832	22.4194	34.7876	45.7029	53.1525	58.4067	62.5562
133.54	1.68469	3.55951	6.94427	12.9714	22.4038	34.7817	45.701	53.1369	58.4126	62.5522
133.64	1.67883	3.56262	6.94427	12.9753	22.4019	34.77	45.6904	53.1408	58.4106	62.5366
133.74	1.68195	3.56342	6.94232	12.9773	22.394	34.7739	45.6873	53.1369	58.4087	62.5327
133.84	1.68509	3.56381	6.94193	12.9769	22.4042	34.7794	45.6975	53.1424	58.3985	62.539
133.94	1.69446	3.56146	6.94427	12.9734	22.3972	34.7759	45.6912	53.1486	58.395	62.5358
134.04	1.69055	3.56342	6.94037	12.9753	22.3921	34.772	45.6932	53.1349	58.3911	62.5308
134.14	1.68567	3.55853	6.93939	12.9705	22.397	34.7671	45.6922	53.1516	58.396	62.5317
134.24	1.69485	3.56381	6.95053	12.9796	22.4042	34.7685	45.6877	53.1529	58.3974	62.5312
134.34	1.70129	3.56439	6.96088	12.9958	22.4048	34.7729	45.6934	53.1535	58.4038	62.5493
134.44	1.70129	3.56439	6.95111	12.99	22.4048	34.7729	45.6824	53.1476	58.4038	62.5337
134.54	1.69543	3.55383	6.95111	12.9978	22.4048	34.7624	45.6766	53.1429	58.403	62.529
134.64	1.70911	3.56244	6.96283	12.9958	22.4126	34.769	45.6863	53.1437	58.4058	62.5298
134.74	1.70422	3.56146	6.95404	12.991	22.4069	34.7661	45.6678	53.1349	58.395	62.521
134.84	1.71066	3.56479	6.96048	12.9884	22.413	34.7636	45.6692	53.1344	58.3983	62.5224
134.94	1.71008	3.56342	6.95404	12.9863	22.4116	34.7622	45.667	53.1369	58.3911	62.5308
135.04	1.7052	3.55853	6.9472	12.9939	22.4028	34.7671	45.6609	53.141	58.3913	62.5356
135.14	1.70715	3.56439	6.95697	12.9919	22.3989	34.7593	45.659	53.1379	58.3882	62.5368
135.24	1.69543	3.55853	6.94525	12.99	22.3989	34.7573	45.6512	53.1301	58.3862	62.5239
135.34	1.69836	3.56146	6.94818	12.9929	22.3921	34.7603	45.6502	53.1291	58.3892	62.5347
135.44	1.69095	3.55991	6.94077	12.9816	22.3905	34.7481	45.6428	53.1119	58.3837	62.5273
135.54	1.70227	3.55951	6.95209	12.9871	22.3952	34.7524	45.6377	53.1127	58.3833	62.5327
135.64	1.70715	3.57025	6.95697	12.9822	22.3989	34.7573	45.6414	53.1086	58.3835	62.5337
135.74	1.70325	3.56555	6.95306	12.988	22.395	34.7632	45.6492	53.1086	58.3823	62.5337
135.84	1.70618	3.56732	6.95599	12.9812	22.394	34.7622	45.6483	53.1037	58.3774	62.528
135.94	1.7005	3.56244	6.95032	12.9853	22.3931	34.7632	45.6473	53.093	58.3706	62.52
136.04	1.71146	3.57651	6.96127	12.9865	22.4052	34.7655	45.6594	53.109	58.3808	62.5341
136.14	1.7052	3.58002	6.95892	12.9919	22.4087	34.769	45.659	53.098	58.3784	62.5376
136.24	1.71301	3.58197	6.9726	12.99	22.4067	34.7663	45.6609	53.1086	58.3862	62.5415
136.34	1.70462	3.5853	6.9603	12.9914	22.4034	34.7626	45.6537	53.1021	58.3829	62.5331
136.44	1.71594	3.57904	6.96381	13.0007	22.396	34.7661	45.6541	53.1017	58.3813	62.5261
136.54	1.70813	3.58099	6.95599	13.0027	22.3999	34.7681	45.6619	53.09	58.3677	62.5269
136.64	1.7052	3.57416	6.96478	13.0056	22.4028	34.771	45.6512	53.0961	58.3667	62.5298
136.74	1.71301	3.58002	6.96283	13.0076	22.4009	34.7632	45.6492	53.093	58.3628	62.5317
136.84	1.7179	3.5802	6.97162	13.0066	22.3999	34.7681	45.6541	53.092	58.3677	62.5366
136.94	1.70734	3.58295	6.96771	13.0125	22.3901	34.7583	45.6494	53.0881	58.3532	62.5347
137.04	1.70462	3.57944	6.95169	13.0062	22.3741	34.752	45.6369	53.0728	58.3427	62.5136
137.14	1.71887	3.57611	6.95892	13.0037	22.3813	34.7612	45.6414	53.0746	58.3511	62.5212
137.24	1.70813	3.57709	6.95795	13.0046	22.3765	34.7466	45.6404	53.0705	58.3423	62.5151
137.34	1.70618	3.56927	6.95599	13.0125	22.3647	34.7524	45.6326	53.0685	58.3247	62.5171
137.44	1.71594	3.57904	6.95599	13.0125	22.3687	34.7681	45.6541	53.0724	58.3278	62.5366
137.54	1.70813	3.57123	6.95404	13.0046	22.3706	34.7563	45.6522	53.0705	58.3247	62.521
137.64	1.70618	3.58099	6.9599	13.0125	22.3647	34.7583	45.6494	53.0685	58.3364	62.5171
137.74	1.71439	3.57553	6.9603	13.0168	22.3651	34.7528	45.6369	53.067	58.3368	62.5175
137.84	1.71439	3.57358	6.9642	13.0109	22.3683	34.7567	45.6369	53.0701	58.3368	62.5194
137.94	1.71106	3.58118	6.95697	13.0134	22.3599	34.7495	45.6336	53.0676	58.3354	62.529
138.04	1.70813	3.58099	6.95715	13.0085	22.3608	34.7544	45.6346	53.0646	58.3306	62.5288
138.14	1.70618	3.58295	6.94818	13.0019	22.3589	34.7477	45.6287	53.0627	58.3278	62.5269
138.24	1.7052	3.58392	6.96088	13.0056	22.354	34.7515	45.627	53.0637	58.3315	62.5317
138.34	1.70831	3.58197	6.94916	12.9978	22.3521	34.7397	45.6141	53.0461	58.3257	62.5161
138.44	1.70813	3.57904	6.9599	13.0105	22.3589	34.7505	45.6326	53.0521	58.3267	62.5269
138.54	1.71594	3.57513	6.95209	12.9968	22.3452	34.7427	45.6287	53.0471	58.3228	62.5229
138.64	1.72571	3.57318	6.94623	13.0007	22.3483	34.7485	45.6229	53.051	58.3228	62.5261
138.74	1.72473	3.58392	6.95111	13.0076	22.3521	34.7534	45.6277	53.0558	58.319	62.5278
138.84	1.72668	3.58002	6.94135	13.0037	22.3423	34.7397	45.6238	53.0422	58.3081	62.522
138.94	1.72473	3.57806	6.95502	13.0076	22.3501	34.7437	45.623	53.0422	58.312	62.522
139.04	1.72903	3.5726	6.94955	13.0052	22.3368	34.7413	45.6145	53.0348	58.3105	62.5204
139.14	1.72513	3.57962	6.94565	13.0099	22.3446	34.746	45.6203	53.0301	58.3026	62.5224
139.24	1.72473	3.5683	6.94135	12.9959	22.3384	34.728	45.616	53.0266	58.2925	62.5122
139.34	1.7218	3.57513	6.93176	12.9968	22.3452	34.7271	45.6151	53.0178	58.2927	62.5124
139.44	1.72278	3.57611	6.93158	12.988	22.3364	34.7339	45.6199	53.0187	58.2886	62.5122
139.54	1.71204	3.56927	6.92474	12.9871	22.3347	34.7329	45.619	53.0178	58.2817	62.5112
139.64	1.72571	3.5849	6.94037	12.9968	22.3335	34.7427	45.6279	53.0275	58.2896	62.519
139.74	1.71887	3.58588	6.92767	12.9939	22.3345	34.73	45.6238	53.0285	58.2808	62.5005
[truncated: 4,607 more rows]
