# Supplementary material for: ImmunoPET imaging of Trop2 in patients with solid tumours
Source: EMBO Mol Med. 2024 Apr 2;16(5):6. doi: 10.1038/s44321-024-00059-5 (PMC11099157; doi:10.1038/s44321-024-00059-5)
Supplement: Supplementary file 3 — Source data Fig. 1 [file 44321_2024_59_MOESM3_ESM.zip › Figure 1/1F/T5_SPR.xls]

## Sheet: Raw_hT-T5_Kinetic_20231019
Cycle: 45 T5 1.953125 nM_X	Cycle: 45 T5 1.953125 nM_Y	Cycle: 46 T5 3.90625 nM_Y	Cycle: 47 T5 7.8125 nM_Y	Cycle: 48 T5 15.625 nM_Y	Cycle: 49 T5 31.25 nM_Y	Cycle: 50 T5 62.5 nM_Y	Cycle: 51 T5 125 nM_Y	Cycle: 52 T5 250 nM_Y	Cycle: 53 T5 500 nM_Y
-59.96	0.0132751	0.0691833	0.00100708	0.0487366	0.0416565	0.0274353	0.00509644	0.0591125	0.0873718
-59.86	0.00897229	0.0648805	-0.00250232	0.0385743	0.0412599	0.0270387	0.000793576	0.0489503	0.0889283
-59.76	0.00329602	0.0502321	-0.0132445	0.0395509	0.0422364	0.0272218	-0.00994861	0.0491334	0.0742799
-59.66	-0.00762939	0.0502319	-0.00738525	0.0395508	0.0324707	0.026062	-0.00408936	0.0518799	0.0742798
-59.56	-0.00665265	0.0512085	-0.0103149	0.0268556	0.0295412	0.0270388	-0.00311261	0.0450439	0.0752565
-59.46	-0.00567627	0.0521851	-0.0112915	0.0258789	0.0305176	0.0182495	-0.000183105	0.0401611	0.0762329
-59.36	-0.0115355	0.0404664	-0.0112914	0.0161134	0.0344239	0.0123903	-0.0119017	0.0382081	0.0703737
-59.26	-0.00665301	0.0629271	-0.00640887	0.0249022	0.0451658	0.021179	-0.00115985	0.04895	0.0752562
-59.16	-0.00665283	0.0531616	-0.00640869	0.034668	0.0490723	0.0270386	0.00274658	0.0391846	0.0654907
-59.06	-0.00137341	0.056488	-0.0128479	0.0399474	0.0543517	0.0284117	0.00216663	0.0444641	0.0641173
-58.96	-0.00177002	0.0658569	-0.003479	0.0426636	0.0578613	0.0358276	0.0107422	0.0479736	0.0723267
-58.86	-0.000793338	0.0668336	-0.000549197	0.0288087	0.0490724	0.0289918	0.00665295	0.0509034	0.0752565
-58.76	0.0060426	0.0728758	-0.00427264	0.0336915	0.0551149	0.0338746	0.0115358	0.0421141	0.0664674
-58.66	0.00213623	0.0541382	-0.00933838	0.0219727	0.036377	0.0221558	-0.000183105	0.038208	0.0586548
-58.56	0.00311273	0.0590211	0.00140387	0.0288085	0.0412597	0.0262451	0.00469965	0.0391846	0.0674438
-58.46	-0.000396729	0.0652771	-0.00210571	0.0311584	0.049469	0.0215759	0.00119019	0.035675	0.0756531
-58.36	0.00817877	0.0648804	0.00726324	0.0385743	0.0490723	0.0309449	0.0105591	0.0442505	0.0791627
-58.26	-0.0105587	0.0531617	-0.000549197	0.0229496	0.0373539	0.0192264	0.00470006	0.0216066	0.0674442
-58.16	-0.0115356	0.0502319	-0.0151978	0.012207	0.0305176	0.0123901	0.00372314	0.0147705	0.0645142
-58.06	-0.00665295	0.0590209	-0.0200807	0.0073241	0.0217284	0.0133666	-0.00506604	0.0196532	0.0693969
-57.96	-0.00665283	0.0492554	-0.0161743	0.00653076	0.0217285	0.0055542	-0.00115967	0.0157471	0.0627441
-57.86	0.000183165	0.0455323	-0.0191039	-0.00341791	0.0227051	-0.0110473	0.00567633	0.0167237	0.0625611
-57.76	-0.00177014	0.034607	-0.0171508	0.00244129	0.0285643	-0.00128186	0.00683582	0.0225831	0.0547484
-57.66	-0.0125122	0.0453491	-0.00640869	0.00341797	0.0432129	-0.0022583	0.0144653	0.0235596	0.0596313
-57.56	-0.0121154	0.0398868	0.00180084	0.00576788	0.0369568	0.00125128	0.0187684	0.0259097	0.0619813
-57.46	-0.00234985	0.0301208	0.00375366	0.0194397	0.0377502	0.00985718	0.0285339	0.0317688	0.0737
-57.36	-0.0086059	0.0238648	-0.00836176	0.0170899	0.0236817	0.00946051	0.0339966	0.0372315	0.0674439
-57.26	-0.00860584	0.0180055	-0.00915509	0.01709	0.00610363	-0.00616443	0.0281373	0.0411379	0.0557252
-57.16	-0.00744629	0.0238647	-0.00445557	0.0131836	0.0178223	-0.00421143	0.039856	0.0430908	0.0635376
-57.06	-0.00860608	0.035583	-0.00250292	0.0249022	0.0334471	0.00555408	0.0554808	0.0325313	0.0752562
-56.96	-0.017395	0.0209351	-0.00738525	0.00634766	0.020752	-0.00714111	0.0427856	-0.00476074	0.062561
-56.86	-0.00958258	0.0385131	0.000427186	0.00830072	0.0266113	-0.0012818	0.03302	0.00109857	0.0637206
-56.76	-0.010559	0.0492557	-0.0103146	0.00732434	0.027588	-0.0100707	0.0105592	0.00598174	0.0479127
-56.66	0.000183105	0.0639038	0.000427246	0.0172729	0.036377	-0.0110474	0.00488281	0.0167236	0.0527954
-56.56	0.00115967	0.0668336	-0.0083617	0.0131836	0.0334473	-0.00811768	0.00469971	0.00793469	0.0498657
-56.46	0.00408936	0.0357666	0.0043335	0.0180664	0.0461426	0.000671387	0.017395	0.0167236	0.0567017
-56.36	0.0070191	-0.00543207	0.00531012	0.00732428	0.0471192	-0.00811762	0.0222779	0.0059815	0.0576783
-56.26	-0.00234973	-0.00112915	-0.000152588	0.0135804	0.0514222	-0.0135802	0.0226747	0.00637817	0.0580751
-56.16	-0.0105591	-0.00738525	-0.00640869	0.00146484	0.060791	-0.0108643	0.0300903	0.00402832	0.0498657
-56.06	-0.00958252	0.00531018	-0.00738513	0.0102539	0.0609741	-0.0130005	0.0427856	0.0186769	0.0508423
-55.96	-0.0164185	0.0140991	0.00726318	0.00927734	0.0627441	-0.000305176	0.039856	0.0274658	0.053772
-55.86	-0.0160217	0.016449	0.00961304	0.00576782	0.049469	0.00204468	0.0422058	0.0141907	0.0444031
-55.76	-0.00665271	0.025818	0.0170289	0.00341809	0.0568849	0.00946057	0.0359498	0.0196534	0.0529786
-55.66	-0.0125122	0.0211182	0.0267944	0.0131836	0.0627441	0.0055542	0.0320435	0.0137939	0.053772
-55.56	-0.00567645	0.0111694	0.0297241	0.0200194	0.0598143	-0.00323504	0.0271605	0.0167236	0.0410765
-55.46	0.00897217	0.0258179	0.0240479	0.0307617	0.0686035	0.00750732	0.0379028	0.0157471	0.0459595
-55.36	0.0132753	0.0398867	0.021332	0.0342714	0.0553285	0.00204486	0.0324404	0.0153505	0.0444033
-55.26	0.0197144	0.0326536	0.0277708	0.0161133	0.0500489	-0.00128168	0.0330201	0.0108641	0.0508423
-55.16	0.0138551	0.0267946	0.0277711	0.0200197	0.0500489	-0.00518787	0.0330201	0.005005	0.0469362
-55.06	0.0169678	0.0209351	0.0316772	0.0239258	0.0637207	-0.0118408	0.0322266	0.00305176	0.0391235
-54.96	0.0177612	0.0150757	0.0375366	0.0239258	0.0687866	-0.0286255	0.0310669	-0.000854492	0.0430298
-54.86	0.0206909	0.0316772	0.0463257	0.0268555	0.0803223	-0.0159302	0.039856	0.0020752	0.0576782
-54.76	0.0132747	0.0398852	0.0330493	0.0292049	0.0787655	-0.00967449	0.0265804	0.00833005	0.0717464
-54.66	0.0152286	0.0312808	0.026398	0.0303653	0.066254	-0.0116269	0.0324405	0.0173038	0.0709537
-54.56	0.0255741	0.0521855	0.0336308	0.0493168	0.0859989	0.00457799	0.058411	0.00109911	0.0664676
-54.46	0.0281067	0.0379333	0.0310974	0.0448303	0.108063	-0.00265503	0.0570374	-0.00143433	0.0600281
-54.36	0.0285034	0.0238647	0.0307007	0.0209961	0.0998535	-0.0139771	0.0379028	0.0020752	0.0557251
-54.26	0.0314331	0.0189823	0.0258182	0.012207	0.107849	-0.00128174	0.0388794	-0.00164759	0.0723267
-54.16	0.0255738	0.0385133	0.0355836	0.0192262	0.120361	0.00262463	0.0427858	-0.0028075	0.0781862
-54.06	0.03183	0.0584391	0.0797403	0.000885129	0.120758	0.0108339	0.0588075	0.0421427	0.0746766
-53.96	0.0238037	0.0699463	0.137329	-0.0149536	0.041626	-0.0128174	0.071106	0.0930786	0.0783691
-53.86	0.00976563	0.0551147	0.0767822	-0.0133667	-0.0165405	-0.0209961	0.0632935	0.0266724	0.0713501
-53.76	0.022828	0.054139	0.005494	0.00830159	0.0500496	0.00848469	0.0701302	-0.0250846	0.0625618
-53.66	0.00878906	0.0471191	-0.0444946	-0.00732422	0.106323	0.0249023	0.0662231	-0.0692139	0.0430298
-53.56	0.0304553	0.0590225	-0.0708603	0.00146359	0.162352	0.0387561	0.059386	-0.0838608	0.0459582
-53.46	0.0324097	0.043396	-0.0689087	-0.00244141	0.177979	0.0340576	0.0476685	-0.0858154	0.0322876
-53.36	0.0441284	0.0551147	-0.0571899	-0.00439453	0.183838	0.0270386	0.0339966	-0.0975342	0.0361938
-53.26	0.0470564	0.0775766	-0.0339347	-0.00341964	0.177	0.0260603	0.042784	-0.0906973	0.0176375
-53.16	0.0339649	0.08792	-0.0204785	-0.0086987	0.163909	0.0071094	0.0570362	-0.0697949	0.000639677
-53.06	0.0339651	0.0906678	-0.00210565	-0.0215769	0.150237	0.00594997	0.0558767	-0.0451965	0.000639915
-52.96	0.0167847	0.0797119	-0.0275269	-0.020813	0.112732	0.00946045	0.0546875	-0.0709839	-0.0165405
-52.86	0.0140381	0.0933838	-0.0755615	-0.020813	0.142822	0.0215454	0.0585938	-0.121765	-0.0212402
-52.76	0.0286841	0.112732	-0.0124515	-0.0374169	0.213315	0.0416846	0.070127	-0.0692142	0.00201178
-52.66	0.0255728	0.116637	0.0512075	-0.0542002	0.146911	0.0241079	0.0615225	-0.00982761	0.0215445
-52.56	0.0337832	0.114286	0.0789469	-0.0604551	0.0730898	-0.0075376	0.0568545	0.0260905	0.0152895
-52.46	0.0193176	0.103363	0.0887146	-0.0713806	0.0125427	-0.0223694	0.037323	0.0346985	0.00241089
-52.36	-0.00372314	0.106873	0.0785522	-0.0756836	-0.0202637	-0.0266724	0.0341797	0.0421143	0.015686
-52.26	0.00409055	0.126402	0.121519	-0.0502918	-0.0163562	0.00653195	0.055299	0.0870345	0.0410779
-52.16	0.0318307	0.146333	0.13559	-0.0643607	0.00943077	0.0362252	0.0881051	0.110871	0.0883492
-52.06	0.0704963	0.183043	0.146117	-0.0940545	0.0480964	0.0827033	0.108399	0.122191	0.119202
-51.96	0.0747986	0.184601	0.125031	-0.13974	0.0856018	0.100677	0.0990295	0.102264	0.137177
-51.86	0.076355	0.165466	0.0805054	-0.159668	0.102783	0.0866089	0.0670166	0.0518799	0.127014
-51.76	0.0546578	0.132843	0.043976	-0.149322	0.109223	0.0676582	0.0581978	0.0466005	0.0963448
-51.66	0.0357369	0.0975045	0.0281686	-0.135039	0.0797433	0.0530099	0.0295113	0.0163277	0.0785836
-51.56	0.021271	0.0810851	0.0234679	-0.103424	0.0672305	0.0295718	0.0287173	0.00851429	0.0641177
-51.46	0.018158	0.0674133	0.00863647	-0.07724	0.0641174	0.0264587	0.0275574	-0.0102234	0.0610046
-51.36	0.0148315	0.0512085	0.0111694	-0.0571289	0.0646973	0.0328979	0.0183716	-0.00964355	0.0568848
-51.26	0.0265501	0.0590205	0.0170283	-0.0415041	0.0666502	0.0465696	0.0261839	0.00207466	0.0635374
-51.16	0.0226441	0.0453492	0.00726324	-0.0473632	0.0666505	0.0368043	0.0105591	-0.001831	0.0440064
-51.06	0.0197145	0.0307007	0.00939947	-0.0405272	0.0598146	0.0377809	0.00958264	-0.000854433	0.044983
-50.96	0.0216675	0.0385132	0.0101929	-0.0424805	0.0637207	0.0319214	0.00567627	-0.000854492	0.0488892
-50.86	0.0216675	0.0404663	0.0101929	-0.0424805	0.0539551	0.0299683	0.00567627	-0.0125732	0.0430298
-50.76	0.0122987	0.0408629	0.0105894	-0.0381774	0.0535585	0.0362245	0.00607312	-0.0227358	0.033661
-50.66	0.00897223	0.0336304	-0.00640863	-0.0454101	0.0490723	0.0289918	-0.0117187	-0.0408935	0.0303345
-50.56	0.0187377	0.0414426	-0.0122683	-0.0317384	0.0588378	0.0321044	-0.0128785	-0.0428469	0.0342406
-50.46	0.00897217	0.0328369	-0.0103149	-0.0395508	0.0549316	0.0172729	-0.0285034	-0.0350342	0.0264282
-50.36	0.00427246	0.0219116	-0.0142212	-0.0493164	0.0549316	0.0114136	-0.0187378	-0.0350342	0.0205688
-50.26	0.000183225	0.0053103	-0.0171506	-0.052246	0.0520021	0.0143434	-0.0216674	-0.0242918	0.0274049
-50.16	-0.0017702	0.00335675	-0.0191042	-0.0620119	0.0500486	0.01239	-0.00604266	-0.00476092	0.0352171
-50.06	0.0103455	0.0057072	0.00277752	-0.0702209	0.0582581	0.0166931	0.006073	0.0034489	0.0551453
-49.96	0.00506592	0.0258179	0.0287476	-0.0504761	0.0686035	0.0328979	0.0222778	0.0196533	0.0635376
-49.86	0.0119019	0.0326538	0.0355835	-0.0366211	0.0852051	0.0436401	0.0349731	0.0264893	0.0801392
-49.76	0.00994861	0.0502317	0.0492551	-0.0190431	0.102783	0.059265	0.0388793	0.0206296	0.0676268
-49.66	0.0206912	0.0492557	0.0424197	-0.00634736	0.105713	0.0563357	0.0261844	0.0177005	0.0576785
-49.56	0.038269	0.0473018	0.0443721	-0.012207	0.111572	0.0543823	0.024231	0.0157467	0.0576782
-49.46	0.02948	0.0385132	0.0394897	-0.0237427	0.10083	0.0475464	0.0134888	0.00500488	0.031311
-49.36	0.02948	0.0326538	0.0386963	-0.0112305	0.0910645	0.0534058	0.00878906	0.00695801	0.031311
-49.26	0.0177613	0.032654	0.0355837	-0.0151366	0.0812989	0.0377809	-0.0138549	0.00109887	0.029358
-49.16	0.0230408	0.0254211	0.0350037	-0.0274353	0.0729065	0.0403137	-0.0105286	0.0083313	0.0385437
-49.06	0.0236204	0.026794	0.0394893	-0.0249026	0.0805051	0.0416868	-0.00799584	0.0159298	0.0313108
-48.96	0.0148315	0.0219116	0.0346069	-0.027832	0.0744629	0.0270386	-0.00897217	0.00402832	0.0303345
-48.86	0.0177612	0.0209351	0.0375366	-0.0385742	0.0734863	0.0319214	-0.013855	0.00891113	0.0293579
-48.76	0.0111085	0.0228881	0.0414428	-0.036621	0.0656739	0.0260621	-0.00994867	0.00109851	0.0410767
-48.66	0.0109254	0.0180055	0.0404664	-0.0317382	0.0666505	0.0250856	-0.00897205	0.00988781	0.0479127
-48.56	0.00897199	0.0258176	0.0385129	-0.023926	0.062744	0.0407103	-0.00311297	0.0176999	0.0518187
-48.46	0.00897217	0.0258179	0.0385132	-0.0336914	0.0686035	0.0426636	-0.00311279	0.0235596	0.0420532
-48.36	0.00253296	0.0350037	0.0398865	-0.0264587	0.0660706	0.0498962	0.00997925	0.026886	0.0453796
-48.26	0.00506604	0.0375369	0.0580447	-0.0239257	0.0803224	0.0582887	0.0183717	0.0352786	0.051819
-48.16	0.0119017	0.0502318	0.0707396	-0.0159304	0.0793455	0.0612181	0.0115355	0.0343016	0.0500486
-48.06	0.00799561	0.0560912	0.0746459	-0.0268555	0.0754395	0.0612183	0.00762939	0.0303954	0.0449829
-47.96	0.013855	0.0580444	0.0648804	-0.0249023	0.0754395	0.0534058	0.00292969	0.0264893	0.0449829
-47.86	0.0187378	0.0473022	0.0658569	-0.0297852	0.076416	0.0524292	-0.00311279	0.0157471	0.0459595
-47.76	0.0109253	0.0453487	0.058044	-0.0473633	0.0588379	0.0524292	-0.0167847	0.0176998	0.038147
-47.66	0.00604266	0.0346071	0.0512087	-0.054199	0.0520021	0.0416872	-0.0197142	0.0167238	0.0313112
-47.56	0.00115985	0.0238652	0.0463262	-0.0590819	0.0424196	0.030945	-0.0343626	0.0177007	0.0225222
-47.46	0.0142517	0.0361633	0.063324	-0.0440369	0.0523987	0.0440369	-0.0271301	0.0190735	0.0336609
-47.36	0.00213623	0.0307007	0.0609741	-0.0522461	0.0500488	0.0397339	-0.0353394	0.0206299	0.0254517
-47.26	0.00115979	0.0297244	0.0592043	-0.0532225	0.0490724	0.0340577	-0.0421752	0.0196536	0.036194
-47.16	0.00799543	0.038513	0.0648802	-0.0463869	0.0539549	0.0358275	-0.0294802	0.0323485	0.048889
-47.06	-0.00158679	0.0277711	0.0678101	-0.04541	0.0393068	0.0211793	-0.0343627	0.0333253	0.0440065
-46.96	0.000183105	0.0346069	0.0609741	-0.0424805	0.0383301	0.0241089	-0.0255737	0.0264893	0.0567017
-46.86	0.00311279	0.0316772	0.0678101	-0.0501099	0.029541	0.0309448	-0.0285034	0.0313721	0.069397
-46.76	0.00701892	0.0355834	0.0678099	-0.0473634	0.0354003	0.0309447	-0.0187379	0.0255126	0.0654906
-46.66	0.00253308	0.0310975	0.076996	-0.0381774	0.0289613	0.0362245	-0.0134581	0.0346986	0.0688173
-46.56	0.00506592	0.029724	0.0814818	-0.027832	0.0373535	0.0289917	-0.0206909	0.0333251	0.0733032
-46.46	0.00799561	0.0307007	0.0765991	-0.0209961	0.0441895	0.0299683	-0.013855	0.0401611	0.0645142
-46.36	0.0122986	0.0310974	0.0887146	-0.0205994	0.0484924	0.04599	-0.00564575	0.0503235	0.0707703
-46.26	0.0158082	0.0443727	0.0961305	-0.0112304	0.067627	0.0455933	-0.00799555	0.058899	0.0645142
-46.16	0.0294799	0.0560912	0.107849	-0.00537115	0.0793456	0.0534057	-0.000183165	0.0596923	0.0656738
-46.06	0.0324097	0.0590208	0.110779	-0.00634766	0.0822754	0.0621948	0.00665283	0.0626218	0.069397
-45.96	0.0363159	0.0629272	0.114685	-0.00830078	0.0822754	0.0504761	0.0105591	0.0567627	0.0635376
-45.86	0.0441284	0.0726929	0.122498	-0.000488281	0.0803223	0.0543823	0.0136719	0.0567627	0.0576782
-45.76	0.0285037	0.060974	0.106872	-0.00244117	0.0744631	0.0328982	0.000793695	0.0352782	0.0401003
-45.66	0.0236207	0.0619508	0.100037	-0.0151366	0.0609742	0.024109	-0.0216674	0.0264894	0.0352174
-45.56	0.0226442	0.0512082	0.0892941	-0.0180662	0.0529787	0.0164797	-0.0343626	0.0235593	0.0381472
-45.46	0.013855	0.0424194	0.074646	-0.0229492	0.036377	-0.00714111	-0.0392456	0.0206299	0.0254517
-45.36	0.0109253	0.0355835	0.0775757	-0.0258789	0.0178223	-0.0100708	-0.0402222	0.0274658	0.0322876
-45.26	0.0119019	0.0307006	0.0621337	-0.0307617	0.0129395	-0.0110473	-0.0411987	0.0225829	0.0371705
-45.16	0.00897229	0.017212	0.0580446	-0.0434569	0.00024426	-0.0139769	-0.0324095	0.0294191	0.0459596
-45.06	0.0130615	0.018982	0.0512086	-0.0366211	0.00708008	-0.00128174	-0.0333862	0.0421143	0.0488892
-44.96	0.00311279	0.0199585	0.0521851	-0.0258789	0.00415039	-0.000305176	-0.0285034	0.0489502	0.0596313
-44.86	0.0093689	0.0203552	0.0525818	-0.00985718	0.0143127	0.0176697	-0.0124817	0.0493469	0.0658875
-44.76	0.0113218	0.0359802	0.0682067	-0.00790429	0.0201719	0.0332944	-0.0105288	0.0622253	0.0815122
-44.66	0.00799561	0.0502319	0.0765991	0.000488281	0.0246582	0.0338745	-0.00213623	0.069458	0.0957642
-44.56	0.0216676	0.0482787	0.0805053	0.00360119	0.0324708	0.0319215	0.00177014	0.0635985	0.0996705
-44.46	0.0255737	0.0541382	0.0805054	-0.00927734	0.0266113	0.0202026	-0.00994873	0.0518799	0.0793457
-44.36	0.022644	0.0512085	0.0834351	-0.00634766	0.0334473	0.0231323	-0.00311279	0.0548096	0.0791626
-44.26	0.0333861	0.0658567	0.0844114	-0.0073244	0.0383299	0.0319212	0.00683576	0.0635984	0.0742796
-44.16	0.0324097	0.0707398	0.0775757	-0.00830072	0.0451661	0.0270386	0.00860602	0.0587159	0.0733033
-44.06	0.0304567	0.0551144	0.0775753	-0.00244123	0.0287477	0.0211794	0.0105593	0.0567623	0.0713503
-43.96	0.0245972	0.0453491	0.0639038	-0.0200195	0.0178223	0.0114136	-0.0128784	0.0450439	0.0654907
-43.86	0.0109253	0.0473022	0.0541382	-0.0200195	0.0197754	0.00280762	-0.0128784	0.0352783	0.0615845
-43.76	0.0167847	0.0531616	0.0619507	-0.012207	0.0158691	0.00360107	-0.00506592	0.0372314	0.0635376
-43.66	0.0265501	0.0492552	0.0560911	-0.0122072	0.0217283	0.00555402	-0.0050661	0.0372313	0.057678
-43.56	0.0298769	0.0467225	0.0586243	-0.0245054	0.00943011	0.00302142	-0.0075987	0.0288392	0.0610048
-43.46	0.0159912	0.0473022	0.0482788	-0.0239258	0.00610352	-0.000305176	-0.0109253	0.0372314	0.0615845
-43.36	0.0128784	0.0367432	0.0482788	-0.0239258	-0.00366211	-0.0198364	-0.022644	0.0266724	0.0615845
-43.26	0.0236206	0.0404661	0.0433958	-0.0237427	-0.000732422	-0.0169067	-0.00799561	0.0343016	0.0703735
-43.16	0.0148316	0.0414429	0.0385132	-0.0415038	0.0002442	-0.0217895	-0.00701898	0.0391846	0.0654908
-43.06	-0.00137317	0.0330507	0.0379335	-0.032318	-0.00619495	-0.0126036	-0.00173938	0.0346986	0.0699769
-42.96	-0.00567627	0.0307007	0.0316772	-0.0366211	0.000427246	-0.0130005	0.00762939	0.038208	0.0742798
-42.86	-0.00274658	0.0316772	0.0482788	-0.0258789	-0.00170898	-0.0022583	0.0125122	0.0430908	0.0752563
-42.76	0.00546253	0.032074	0.0447693	-0.0254823	0.00845325	-0.00772107	0.0226744	0.049347	0.075653
-42.66	0.0101317	0.0414428	0.0443724	-0.0200197	0.0197753	0.00750721	0.0281371	0.0489501	0.0811156
-42.56	0.0128784	0.0414428	0.0541381	-0.0200195	0.0275879	0.00360107	0.0379028	0.0587158	0.0674438
-42.46	0.0206909	0.0453491	0.0521851	-0.012207	0.0314941	0.0055542	0.0457153	0.0665283	0.0596313
-42.36	0.0167847	0.0394897	0.0619507	-0.012207	0.0412598	0.0153198	0.0457153	0.0762939	0.0549316
-42.26	0.00897223	0.0473022	0.0560912	-0.00439447	0.0490723	0.0133668	0.0574341	0.0860595	0.0498658
-42.16	0.0158082	0.0541383	0.0512086	-0.0073241	0.0461427	0.0104371	0.0603639	0.08313	0.0527955
-42.06	0.0177613	0.0424195	0.0590211	-0.00537097	0.0480958	0.0143434	0.062317	0.0811768	0.0391237
-41.96	0.0265503	0.0453491	0.0580444	-0.00634766	0.0471191	0.0133667	0.0574341	0.0743408	0.0479126
-41.86	0.022644	0.0414429	0.0639038	-0.000488281	0.0479126	0.0192261	0.0527344	0.0762939	0.0518188
-41.76	0.0226442	0.0433961	0.0599976	-0.0102537	0.0502321	0.0145265	0.0457155	0.0567628	0.0459597
-41.66	0.0314332	0.0404664	0.0512086	-0.00341785	0.0500489	0.000671506	0.0427858	0.0538331	0.0430299
-41.56	0.0236207	0.0424195	0.0531617	-0.0151367	0.0383301	-0.0032348	0.0427857	0.0401612	0.0410767
-41.46	0.0236206	0.0424194	0.0531616	-0.0112305	0.0402832	0.00262451	0.0369263	0.0499268	0.0352173
-41.36	0.0265503	0.0492554	0.0599976	-0.0180664	0.0412598	0.00360107	0.0437622	0.0567627	0.0420532
-41.26	0.0285035	0.0570675	0.058044	-0.0200195	0.0354005	0.00750738	0.0515748	0.0548092	0.0459595
-41.16	0.0119021	0.0494387	0.0512087	-0.038574	0.0266116	-0.00714087	0.0388796	0.0421145	0.0371706
-41.06	0.0109252	0.0375365	0.0443724	-0.0317383	0.0354003	0.00360101	0.0476684	0.0509032	0.0361938
-40.96	0.00253296	0.0350037	0.0379333	-0.0401306	0.0328674	-0.00088501	0.0451355	0.0483704	0.035614
-40.86	0.0119019	0.0424194	0.0512085	-0.0268555	0.036377	0.0202026	0.0584106	0.0616455	0.0332642
-40.76	0.0138549	0.0404662	0.0551146	-0.0288087	0.0441893	0.0182494	0.0564574	0.071411	0.0207518
-40.66	0.0128785	0.0492555	0.0639039	-0.029785	0.0529786	0.0270387	0.0652467	0.0704347	0.0186158
-40.56	0.0187379	0.0570678	0.0599975	-0.027832	0.0490723	0.0192261	0.0750123	0.0665283	0.00885016
-40.46	0.0255737	0.0541382	0.0668335	-0.0366211	0.0559082	0.010437	0.0779419	0.0733643	0.0137329
-40.36	0.0275269	0.0560913	0.0648804	-0.0288086	0.0637207	0.0182495	0.0857544	0.0714111	0.015686
-40.26	0.0402222	0.0668332	0.0599973	-0.0336914	0.0588379	0.0133667	0.0925903	0.0762936	0.0205688
-40.16	0.0324098	0.0590211	0.0658571	-0.0317382	0.0627443	0.0153199	0.084778	0.0684816	0.00885022
-40.06	0.0343629	0.0570678	0.0697631	-0.0258788	0.058838	0.00750744	0.0867311	0.0743408	0.00494397
-39.96	0.0392456	0.0560913	0.0629272	-0.0249023	0.0695801	0.0123901	0.0779419	0.0714111	0.00982666
-39.86	0.0363159	0.0531616	0.0658569	-0.0219727	0.076416	0.00946045	0.0750122	0.0723877	0.0166626
-39.76	0.0343629	0.0609739	0.0736692	-0.0258788	0.074463	0.017273	0.0730591	0.0665281	0.0108033
-39.66	0.0372927	0.063904	0.0765993	-0.0170897	0.0773928	0.00653094	0.0701296	0.0635988	0.00787371
-39.56	0.0236208	0.0599976	0.0629272	-0.0307615	0.0734865	-0.00714093	0.0525514	0.0499268	0.00396746
-39.46	0.0285034	0.0551147	0.0639038	-0.0297852	0.0646973	-0.0217896	0.0515747	0.0548096	-0.000915527
-39.36	0.022644	0.0551147	0.0560913	-0.0454102	0.0549316	-0.0276489	0.0418091	0.0450439	0.0010376
-39.26	0.0343628	0.0648801	0.0455319	-0.0375977	0.0588379	-0.0159302	0.055481	0.0501096	0.0010376
-39.16	0.0167848	0.0531617	0.0404664	-0.0512694	0.0510255	-0.0237426	0.053528	0.0497438	-0.000915408
-39.06	0.0187379	0.0570675	0.0482785	-0.0532226	0.058838	-0.0256957	0.0574341	0.0501095	-0.00872797
-38.96	0.00408936	0.0521851	0.0422363	-0.0541992	0.0598145	-0.0266724	0.0447388	0.0487671	-0.00970459
-38.86	0.00506592	0.0394897	0.0560913	-0.0473633	0.0666504	-0.0335083	0.0593872	0.0579224	-0.0067749
-38.76	0.00897223	0.0433961	0.0560914	-0.0473632	0.0666505	-0.0256957	0.055481	0.0509034	-0.0126342
-38.66	0.0245973	0.0433961	0.0658571	-0.0375975	0.0764161	-0.0198363	0.0632936	0.0653688	-0.00677478
-38.56	0.0328063	0.053558	0.0662533	-0.037201	0.0768126	-0.0135804	0.0695494	0.0727841	-0.00247204
-38.46	0.0206909	0.0473022	0.0697632	-0.0336914	0.0803223	-0.0217896	0.0593872	0.0762939	-0.00286865
-38.36	0.0279236	0.0447693	0.0672302	-0.0362244	0.0777893	-0.00869751	0.0646667	0.0835266	-0.011261
-38.26	0.0281068	0.0508116	0.0685728	-0.0301817	0.0838319	-0.0124205	0.0628969	0.0848692	-0.00521836
-38.16	0.0245973	0.041443	0.0619508	-0.0356444	0.0842286	-0.0217894	0.0574342	0.0684816	-0.0145873
-38.06	0.0279237	0.0486755	0.0594177	-0.0225524	0.0816956	-0.0145568	0.0549012	0.0804138	-0.0101012
-37.96	0.0222473	0.0449524	0.0674133	-0.01651	0.087738	-0.0085144	0.0570374	0.0887756	-0.0110779
-37.86	0.0318298	0.0486755	0.0672302	-0.0108337	0.0816956	-0.0184631	0.0451355	0.0757141	-0.0210266
-37.76	0.0304564	0.0473019	0.0599973	-0.0122072	0.0900878	-0.0159303	0.0496215	0.0860593	-0.0224
-37.66	0.0255739	0.0521852	0.0648805	-0.00732404	0.0852053	-0.0157469	0.0388796	0.0811769	-0.0233763
-37.56	0.0245974	0.0414429	0.0541382	-0.0180662	0.0842288	-0.0335081	0.0379031	0.0802003	-0.0341184
-37.46	0.0197144	0.0482788	0.0551147	-0.0131836	0.0793457	-0.0266724	0.0291138	0.0714111	-0.0292358
-37.36	0.0187378	0.043396	0.0404663	-0.012207	0.0861816	-0.0217896	0.0281372	0.0665283	-0.024353
-37.26	0.0265505	0.0453492	0.0365602	-0.0258787	0.0783693	-0.0335081	0.0261843	0.0528566	-0.026306
-37.16	0.0304567	0.0492555	0.0443727	-0.0180662	0.0822756	-0.031555	0.0183718	0.0606691	-0.0341185
-37.06	0.0245972	0.0433958	0.0404661	-0.0130005	0.076416	-0.0354614	0.0183716	0.0567625	-0.0282593
-36.96	0.0187378	0.0473022	0.0346069	-0.0258789	0.076416	-0.0374146	0.0195313	0.0450439	-0.039978
-36.86	0.0187378	0.0570679	0.0287476	-0.0161133	0.0803223	-0.0315552	0.0183716	0.0509033	-0.0341187
-36.76	0.0216675	0.0502318	0.0316771	-0.019043	0.0734863	-0.0305786	0.00958252	0.0518797	-0.0429077
-36.66	0.0109254	0.0492555	0.0307008	-0.01416	0.0725099	-0.0354613	0.0105592	0.0469972	-0.0399779
-36.56	0.020691	0.0473022	0.0287475	-0.00830072	0.065857	-0.0315551	0.0125123	0.0509033	-0.0380248
-36.46	0.0177612	0.0541382	0.0375366	-0.0170898	0.0656738	-0.0403442	0.0154419	0.0421143	-0.0350952
-36.36	0.0216675	0.0580444	0.0316772	-0.0131836	0.0734863	-0.0325317	0.017395	0.0499268	-0.0331421
-36.26	0.0158083	0.0541383	0.025818	-0.0190428	0.0695803	-0.0344847	0.00372332	0.036255	-0.0429075
-36.16	0.0148315	0.0531616	0.0201415	-0.0239258	0.0627441	-0.0413209	0.00274652	0.0411376	-0.0388184
-36.06	0.0197145	0.0482786	0.0140989	-0.0249022	0.0656739	-0.0462035	0.00177014	0.0323485	-0.0507201
-35.96	0.0169678	0.0455322	0.000427246	-0.0229492	0.052002	-0.0481567	-0.00994873	0.0284424	-0.0487671
-35.86	0.00506592	0.043396	0.00140381	-0.0317383	0.0529785	-0.0491333	-0.00897217	0.0286255	-0.0477905
-35.76	0.0167847	0.0414429	0.00726318	-0.0258789	0.0588379	-0.0510864	-0.0109253	0.0235596	-0.0419312
-35.66	0.0167845	0.045349	0.00335681	-0.0200197	0.0588378	-0.0471803	-0.0167848	0.0294188	-0.0458375
-35.56	0.0191347	0.0379334	-0.00405882	-0.0332945	0.0572817	-0.0495299	-0.0191343	0.0161438	-0.0473936
-35.46	0.0109253	0.0394897	-0.00445557	-0.027832	0.0529785	-0.0608521	-0.0245972	0.0216064	-0.055603
-35.36	0.0197144	0.0385132	-0.003479	-0.0170898	0.052002	-0.0501099	-0.0255737	0.022583	-0.046814
-35.26	0.0148317	0.0394899	-0.00445545	-0.0200194	0.0529786	-0.0510863	-0.024597	0.0177003	-0.041931
-35.16	0.0226439	0.0433959	-0.00836194	-0.025879	0.047119	-0.0510865	-0.0343629	0.0216063	-0.0458375
-35.06	0.0122987	0.0350038	-0.00698842	-0.0245055	0.0484925	-0.049713	-0.0388488	0.0132142	-0.0464171
-34.96	0.00897217	0.0355835	-0.0103149	-0.0344849	0.0432129	-0.0432739	-0.0441284	0.0137939	-0.0360718
-34.86	0.0158081	0.0424194	-0.00817871	-0.0288086	0.0422363	-0.0403442	-0.0353394	0.0206299	-0.0370483
-34.76	0.0158082	0.0443727	-0.0249633	-0.0346678	0.0355836	-0.0403441	-0.0411986	0.0108644	-0.0526732
-34.66	0.00994885	0.0385133	-0.021057	-0.0288085	0.0402833	-0.0364379	-0.047058	0.0128175	-0.048767
-34.56	0.00897229	0.0277711	-0.0220335	-0.0356444	0.0295411	-0.0374144	-0.0480345	0.00988784	-0.0458373
-34.46	0.00408936	0.0326538	-0.0269165	-0.0307617	0.0305176	-0.0422974	-0.0529175	0.00695801	-0.0487671
-34.36	0.00408936	0.0318604	-0.0269165	-0.0405273	0.0285645	-0.0422974	-0.0470581	0.00500488	-0.0651855
-34.26	-0.00274676	0.0375363	-0.0200808	-0.0336916	0.0373533	-0.0393679	-0.0390627	0.0130002	-0.0595095
-34.16	-0.00176984	0.0307009	-0.0269163	-0.0307615	0.0285646	-0.0481566	-0.0490111	0.0128176	-0.05072
-34.06	0.00115949	0.0375366	-0.0239868	-0.0336916	0.0275877	-0.0393679	-0.0402223	0.0118408	-0.051697
-33.96	0.0119019	0.0521851	-0.0151978	-0.0209961	0.0324707	-0.0305786	-0.0314331	0.0167236	-0.046814
-33.86	0.0109253	0.043396	-0.0122681	-0.0258789	0.0217285	-0.0354614	-0.0402222	0.00598145	-0.0575562
-33.76	0.0134581	0.0506283	-0.0108951	-0.028412	0.0348204	-0.0223696	-0.0329897	0.00930755	-0.0444643
-33.66	0.0128785	0.0414429	-0.00445549	-0.027832	0.0354005	-0.0315551	-0.0460815	0.00598152	-0.0536498
-33.56	0.00741591	0.0457459	-0.00991814	-0.0243224	0.0338441	-0.0213927	-0.0437316	-0.0053405	-0.0493468
-33.46	0.0119019	0.0463257	-0.00738525	-0.0366211	0.0383301	-0.0177002	-0.0392456	-0.00280762	-0.046814
-33.36	0.00994873	0.0424194	-0.00933838	-0.034668	0.0394897	-0.0266724	-0.0431519	0.0108643	-0.0390015
-33.26	0.00897224	0.0473022	-0.010315	-0.0493163	0.0236817	-0.0276489	-0.0421752	0.00207517	-0.0497436
-33.16	0.0060426	0.0443727	-0.0132445	-0.0483397	0.0148927	-0.0247191	-0.0509642	0.00305188	-0.0468138
-33.06	0.00701912	0.0453493	-0.0130614	-0.0473632	0.0178223	-0.0256957	-0.0499877	-0.00573716	-0.0575561
-32.96	-0.000793457	0.0512085	-0.00836182	-0.0551758	0.013916	-0.0276489	-0.0421753	0.00012207	-0.0497437
-32.86	0.00115967	0.0551147	-0.0142212	-0.0571289	0.0217285	-0.0296021	-0.0480347	-0.00183105	-0.0575562
-32.76	0.00408936	0.041626	-0.0171509	-0.065918	0.0246582	-0.0286255	-0.0517578	-0.00946045	-0.0546265
-32.66	-0.0017699	0.0443727	-0.0230101	-0.0581053	0.0148927	-0.022766	-0.0490111	-0.00671375	-0.0604857
-32.56	0.00311272	0.0531615	-0.0181276	-0.0696412	0.0178222	-0.0296021	-0.0441285	-0.00183119	-0.0497437
-32.46	-0.00430298	0.047699	-0.0196838	-0.0684509	0.0221252	-0.0233459	-0.0515442	-0.00924683	-0.0559998
-32.36	0.00897217	0.059021	-0.00640869	-0.0649414	0.0236816	-0.0120239	-0.0480347	0.00402832	-0.0497437
-32.26	0.00604248	0.0697629	0.00238012	-0.0581055	0.0324707	-0.0130005	-0.0411987	0.010864	-0.0526733
-32.16	0.00427254	0.0629273	-0.000549242	-0.0551757	0.0197755	-0.0159301	-0.0421752	0.00402839	-0.0497436
-32.06	0.00839245	0.0662541	-0.00112872	-0.0498961	0.0250551	-0.011444	-0.0388488	0.0132145	-0.044464
-31.96	0.022644	0.0707396	0.0131224	-0.0473634	0.0326537	-0.000305265	-0.0245973	0.0177	-0.0458375
-31.86	0.00994873	0.0717162	0.0101928	-0.0444336	0.0227051	-0.00714111	-0.0372925	0.0167236	-0.0448608
-31.76	0.0060426	0.0736695	0.00042735	-0.0444335	0.0305177	-0.0169066	-0.0353392	0.0167237	-0.0429076
-31.66	0.00897214	0.0668335	0.00451657	-0.0395508	0.0256347	-0.00811771	-0.0402222	0.0118408	-0.0536499
-31.56	0.0177612	0.0795287	0.0101928	-0.0327148	0.0324707	-0.00909424	-0.0333862	0.0186767	-0.046814
-31.46	0.00350952	0.0711366	0.0115663	-0.0254822	0.0279846	-0.0135803	-0.0320129	0.0200502	-0.0454407
-31.36	0.0138549	0.0814819	0.0121459	-0.0229493	0.0402831	-0.00323492	-0.0314332	0.0264892	-0.0448609
-31.26	0.00213635	0.0795289	0.012146	-0.0268553	0.0363771	-0.0149535	-0.0341796	0.0225831	-0.0448607
-31.16	0.000183105	0.0775757	0.000427246	-0.0229492	0.0305176	-0.0110474	-0.0333862	0.0256958	-0.0526733
-31.06	-0.0017699	0.065857	-0.00152583	-0.0346678	0.0285646	-0.0169066	-0.0431517	0.0128174	-0.0534667
-30.96	0.0032959	0.0709229	0.00238037	-0.0209961	0.0227051	-0.0130005	-0.0411987	0.0167236	-0.062439
-30.86	-0.00372326	0.0599974	-0.00347912	-0.0268556	0.0266112	-0.0130006	-0.0411988	0.0206298	-0.0565797
-30.76	-0.00762928	0.0639039	0.00238049	-0.020996	0.0363771	-0.0188597	-0.0353392	0.0167238	-0.0565795
-30.66	-0.00372314	0.0599976	0.00628662	-0.0170898	0.0324707	-0.0130005	-0.0353394	0.022583	-0.0526733
-30.56	0.000182986	0.0619503	0.000426829	-0.0190431	0.0344237	-0.0157472	-0.043152	0.0167232	-0.0546266
-30.46	-0.017395	0.0599976	-0.003479	-0.0170898	0.0227051	-0.0305786	-0.0431519	0.00891113	-0.0565796
-30.36	-0.0144652	0.0531618	0.00140396	-0.0110472	0.027588	-0.0217894	-0.0499876	0.011841	-0.057556
-30.26	-0.00860614	0.0590208	-0.00445575	-0.0180666	0.0236815	-0.0217897	-0.0441286	0.0216063	-0.067322
-30.16	-0.00860596	0.0629272	0.000610352	-0.0219727	0.0275879	-0.0159302	-0.0402222	0.0177002	-0.0673218
-30.06	-0.0144652	0.0687866	0.00531006	-0.0180663	0.0236818	-0.0159301	-0.040222	0.0177002	-0.073181
-29.96	-0.0115356	0.0599976	-0.00152588	-0.0112305	0.0246582	-0.0247192	-0.0372925	0.00891113	-0.0682983
-29.86	-0.0140685	0.0633241	-0.00405875	-0.00790396	0.031891	-0.0213927	-0.0456847	0.0161439	-0.066925
-29.76	-0.0121155	0.0555117	-0.0021055	-0.0157166	0.025238	-0.0331116	-0.0417786	0.0239565	-0.0638123
-29.66	-0.00958252	0.0736694	0.000427246	-0.00341797	0.0344238	-0.020813	-0.0411987	0.0264893	-0.0546265
-29.56	-0.0279539	0.0619507	-0.00347902	-0.0170897	0.0363771	-0.0227659	-0.0392454	0.0186767	-0.0565794
-29.46	-0.0281372	0.0609741	-0.00250244	-0.012207	0.0275879	-0.0374146	-0.0488281	0.0196533	-0.0614624
-29.36	-0.0173952	0.0756224	0.00628644	-0.0112306	0.0363768	-0.0286257	-0.0411989	0.0198362	-0.0526735
-29.26	-0.0183715	0.0660401	0.00140388	-0.012207	0.0412598	-0.0237426	-0.0402221	0.0177003	-0.0516967
-29.16	-0.00860596	0.0687866	0.00726318	-0.0161133	0.0373535	-0.0178833	-0.0460815	0.0137939	-0.0575562
-29.06	-0.0134887	0.0639037	0.0101927	-0.0131835	0.0305177	-0.0247191	-0.0411986	0.0167235	-0.0526732
-28.96	-0.0164185	0.0609741	0.00335693	-0.0200195	0.029541	-0.0256958	-0.053894	0.0157471	-0.0575562
-28.86	-0.00665291	0.0648803	0.0131225	-0.00830086	0.0275878	-0.0178834	-0.0421754	0.0137939	-0.0595094
-28.76	-0.00665276	0.0668334	0.00335686	-0.0180663	0.0236817	-0.0264892	-0.0519408	0.0196532	-0.0575561
-28.66	-0.0144653	0.0668335	0.00726318	-0.0258789	0.0373535	-0.0276489	-0.0460815	0.0216064	-0.0575562
-28.56	-0.0144652	0.0668335	0.00140385	-0.0219725	0.0314943	-0.0198363	-0.040222	0.0157471	-0.0516967
-28.46	-0.0144653	0.0707397	0.00921631	-0.0141602	0.0354004	-0.0276489	-0.0480347	0.0196533	-0.0595093
-28.36	-0.026184	0.0590211	0.00335705	-0.0247191	0.0236818	-0.0237426	-0.0480345	0.0177003	-0.0595092
-28.26	-0.0121157	0.0750423	0.0174251	-0.0137636	0.0416563	-0.0194399	-0.0359194	0.0220027	-0.0571596
-28.16	-0.0144653	0.0629272	0.00531006	-0.0102539	0.0412598	-0.0217896	-0.0460815	0.0177002	-0.0583496
-28.06	-0.019165	0.0687863	0.0150754	-0.000488281	0.0354004	-0.0256958	-0.0421753	0.00793427	-0.0595093
-27.96	-0.024231	0.0648804	0.0170288	-0.00830078	0.0334473	-0.0296021	-0.053894	-0.0057373	-0.0634155
-27.86	-0.0242308	0.0746461	0.0267946	0.00146496	0.027588	-0.0335082	-0.0499877	-0.000671268	-0.0556029
-27.76	-0.0183717	0.0707398	0.0220948	0.00146472	0.0326537	-0.0296022	-0.0441285	0.00207527	-0.0653688
-27.66	-0.0232544	0.0697632	0.0258179	0.00244141	0.0402832	-0.0247192	-0.0333862	0.00695801	-0.0565796
-27.56	-0.0252075	0.0736696	0.0140993	-0.00927731	0.0344239	-0.020813	-0.02948	0.00695814	-0.0565796
-27.46	-0.0261841	0.0726929	0.0267944	0.00341797	0.0490723	-0.0217896	-0.03125	0.00402832	-0.0497437
-27.36	-0.0228575	0.0713197	0.0340272	0.00283825	0.0445863	-0.0282286	-0.0290831	0.00930798	-0.044464
-27.26	-0.0164184	0.0707397	0.0346069	0.00537117	0.0354005	-0.0217895	-0.0265502	0.0059814	-0.0536498
-27.16	-0.0232544	0.0678101	0.027771	-0.00341797	0.0383301	-0.0286255	-0.0392456	0.00695801	-0.046814
-27.06	-0.0144655	0.0765986	0.0248408	-0.0004884	0.0451659	-0.0217897	-0.0324098	0.00598095	-0.0477906
-26.96	-0.024231	0.0609741	0.0248413	-0.00244141	0.0354004	-0.0354614	-0.0460815	0.00012207	-0.0536499
-26.86	-0.0242308	0.0512086	0.018982	-0.01416	0.0354005	-0.0354613	-0.0480346	0.000122182	-0.0497435
-26.76	-0.0144655	0.0609737	0.0346066	-0.00244153	0.0451659	-0.0296022	-0.036316	0.000121698	-0.0477906
-26.66	-0.0252075	0.0541382	0.0336304	-0.0151367	0.0383301	-0.0266724	-0.0392456	0.00109863	-0.0487671
-26.56	-0.0203248	0.0512082	0.0287473	-0.00439464	0.0354003	-0.0303956	-0.0265504	-0.00378448	-0.0524903
-26.46	-0.0252075	0.0521851	0.0297241	-0.0131836	0.0344238	-0.0325317	-0.0353394	-0.00280762	-0.0643921
-26.36	-0.0209046	0.0525817	0.0281676	-0.0147401	0.0289611	-0.0379945	-0.0368958	-0.0141297	-0.0639955
-26.26	-0.0203246	0.0473021	0.0287475	-0.0141601	0.0256349	-0.0315551	-0.0304565	-0.00848398	-0.0692748
-26.16	-0.0193481	0.0521851	0.0336304	-0.0131836	0.0246582	-0.0325317	-0.0411987	-0.0106201	-0.0682983
-26.06	-0.0281373	0.0453488	0.0385128	-0.0219727	0.0314941	-0.0296021	-0.0441285	-0.0174564	-0.0673219
-25.96	-0.0252075	0.0385132	0.0258179	-0.0288086	0.020752	-0.0422974	-0.0411987	-0.0203857	-0.078064
-25.86	-0.0162354	0.0463256	0.0394897	-0.019043	0.0305175	-0.0286256	-0.0314332	-0.0164796	-0.0702515
-25.76	-0.0271606	0.048279	0.0453493	-0.0288085	0.0227052	-0.0325317	-0.031433	-0.0145262	-0.0780639
-25.66	-0.0154419	0.0443726	0.043396	-0.0268555	0.0285645	-0.0247192	-0.0341797	-0.0184326	-0.0722046
-25.56	-0.0105592	0.0551144	0.0521847	-0.0266725	0.0287474	-0.0159303	-0.036316	-0.00378455	-0.0712281
-25.46	-0.00958252	0.0424194	0.0551147	-0.0405273	0.0246582	-0.0149536	-0.0333862	-0.00476074	-0.0741577
-25.36	-0.0222777	0.0453492	0.0435792	-0.0375975	0.027588	-0.0276488	-0.0343627	-0.0174559	-0.0712279
-25.26	-0.00469989	0.0648801	0.0541379	-0.0200197	0.031494	-0.0139772	-0.0226442	-0.0135501	-0.067322
-25.16	-0.0105591	0.0629272	0.0482788	-0.0258789	0.0236816	-0.0120239	-0.0167847	-0.00964355	-0.0653687
-25.06	-0.00958252	0.0650635	0.0492554	-0.0229492	0.0266113	-0.0149536	-0.0255737	-0.0164795	-0.0722046
-24.96	-0.00958252	0.0678101	0.0551147	-0.0229492	0.0305176	-0.00909424	-0.0158081	-0.0125732	-0.0663452
-24.86	-0.0150451	0.0584413	0.0437928	-0.032318	0.0211488	-0.0243224	-0.0154113	-0.0121764	-0.0667418
-24.76	-0.00665283	0.060974	0.0482787	-0.0297852	0.0236816	-0.0217896	-0.0128784	-0.0233155	-0.0751343
-24.66	-0.00958252	0.0639038	0.0394897	-0.0327148	0.0168457	-0.0149536	-0.0197144	-0.0262451	-0.0682983
-24.56	-0.00372326	0.0580444	0.0512085	-0.0268556	0.0168456	-0.0196534	-0.0255738	-0.0321045	-0.0722047
-24.46	-0.00762939	0.0658569	0.0629272	-0.0307617	0.0227051	-0.0149536	-0.0177612	-0.0250854	-0.0663452
-24.36	-0.0056762	0.065857	0.0551148	-0.0249023	0.0187989	-0.0188598	-0.0216674	-0.0360107	-0.0741576
-24.26	-0.0140687	0.0594177	0.056488	-0.021576	0.0240783	-0.0155335	-0.0202943	-0.0326844	-0.0825501
-24.16	-0.00762939	0.0599976	0.0629272	-0.0268555	0.0187988	-0.020813	-0.013855	-0.0281982	-0.0761108
-24.06	-0.0134888	0.0541383	0.057068	-0.0170899	0.0246581	-0.0247193	-0.0197144	-0.0321044	-0.0722047
-23.96	-0.00860596	0.0668335	0.0678101	-0.0161133	0.0334473	-0.0256958	-0.0195313	-0.0233154	-0.0673218
-23.86	-0.0046996	0.0648805	0.0619508	-0.0180663	0.0236818	-0.0237426	-0.0206908	-0.0330809	-0.0673217
-23.76	-0.00860588	0.0609742	0.0560914	-0.00830071	0.027588	-0.029602	-0.0245971	-0.0272216	-0.0634155
-23.66	-0.00665283	0.0601807	0.0611572	-0.012207	0.0326538	-0.0237427	-0.0245972	-0.0311279	-0.0673218
-23.56	-0.017395	0.0541382	0.0453491	-0.0112305	0.0266113	-0.0247192	-0.0353394	-0.0321045	-0.0663452
-23.46	-0.00762939	0.0580444	0.0453491	-0.0151367	0.020752	-0.0286255	-0.02948	-0.0360107	-0.0663452
-23.36	-0.0134888	0.0521851	0.0492554	-0.0229492	0.0285645	-0.0266724	-0.0275269	-0.0379639	-0.0682983
-23.26	-0.0173951	0.0580442	0.047302	-0.0112305	0.0266113	-0.0286256	-0.0294801	-0.0321047	-0.0565797
-23.16	-0.0115356	0.0502319	0.043396	-0.00927734	0.0266113	-0.0286255	-0.02948	-0.039917	-0.0546265
-23.06	-0.0105592	0.0512081	0.0346065	-0.0141603	0.0236815	-0.0315553	-0.0324098	-0.0350346	-0.0595094
-22.96	-0.0129089	0.047699	0.0271912	-0.0118103	0.0221252	-0.0350647	-0.0398254	-0.0471497	-0.0610657
-22.86	-0.0144654	0.0531615	0.0267944	-0.00634773	0.0236816	-0.0237428	-0.0304566	-0.0389405	-0.0614625
-22.76	-0.00958245	0.0541382	0.027771	-0.00616448	0.0227052	-0.0344848	-0.0392455	-0.0379639	-0.0604858
-22.66	-0.0121155	0.0574646	0.0154724	-0.0157166	0.0162659	-0.0319519	-0.0378723	-0.0463562	-0.0591125
-22.56	-0.0056764	0.0541381	0.0199584	-0.00927748	0.0109862	-0.0266725	-0.0411989	-0.0438233	-0.0632326
-22.46	-0.00958252	0.0463257	0.0172119	-0.00732422	0.0187988	-0.0286255	-0.0333862	-0.0477295	-0.0585327
-22.36	-0.00274647	0.0426027	0.0170289	-0.0200194	0.0197755	-0.0276488	-0.0410155	-0.0447997	-0.0516967
-22.26	0.00311268	0.0473018	0.0287471	-0.010254	0.0217284	-0.0256959	-0.036316	-0.0428471	-0.0458375
-22.16	-0.00469971	0.0336304	0.0248413	-0.012207	0.0178223	-0.0335083	-0.0499878	-0.0467529	-0.0419312
-22.06	0.00506581	0.0394895	0.0209348	-0.00634777	0.0228881	-0.043274	-0.0441285	-0.0467532	-0.0458375
-21.96	-0.00177002	0.0307007	0.0238647	-0.00341797	0.0129395	-0.0422974	-0.0431519	-0.0535889	-0.0448608
-21.86	0.00115956	0.0414428	0.0248412	-0.0122071	0.0197753	-0.0354615	-0.0460817	-0.0487062	-0.0341188
-21.76	-0.000793532	0.0512083	0.0346067	-0.00439461	0.0178222	-0.0374146	-0.0382691	-0.0448	-0.0341187
-21.66	0.00115967	0.0375366	0.0209351	-0.012207	0.0197754	-0.0315552	-0.0421753	-0.0389404	-0.0341187
-21.56	-0.00176987	0.0307012	0.0140997	-0.0249022	0.018799	-0.0286253	-0.0490111	-0.0457758	-0.0350951
-21.46	0.00448608	0.040863	0.0144958	-0.00497437	0.0289612	-0.0223694	-0.0290833	-0.0297546	-0.0307922
-21.36	0.0099488	0.0326539	0.0160523	-0.00341789	0.036377	-0.0169067	-0.0216674	-0.0242919	-0.0194701
-21.26	0.0031129	0.0277713	0.00335727	-0.00518788	0.0236818	-0.0178832	-0.0343627	-0.0311276	-0.0204467
-21.16	0.00506592	0.0375366	0.0045166	-0.00634766	0.0393066	-0.0178833	-0.0187378	-0.0202026	-0.0106812
-21.06	0.00839243	0.0369569	0.00668351	0.00283823	0.0484925	-0.011444	-0.0193175	-0.0278014	-0.00540151
-20.96	0.00994873	0.0435791	0.00823975	0.0141602	0.0559082	-0.0169067	-0.00799561	-0.0164795	0.00201416
-20.86	0.0050661	0.0316774	-0.00054913	0.00537128	0.04126	-0.0217894	-0.00506573	-0.00964337	0.00299091
-20.76	0.00799572	0.0385133	0.000427358	0.00634777	0.0422364	-0.0188598	-0.0138549	-0.0164794	-0.00579823
-20.66	0.0119019	0.0385132	0.000427246	0.00634766	0.052002	-0.0188599	-0.013855	-0.0223389	6.10352e-05
-20.56	0.0119019	0.0385132	0.0101929	0.0180665	0.0480958	-0.0247192	-0.00799553	-0.0164795	0.00396736
-20.46	0.0197144	0.0463257	0.00823975	0.012207	0.0500488	-0.0169067	-0.0158081	-0.024292	0.00201416
-20.36	0.00524921	0.0365602	-0.00543194	0.00634784	0.0363771	-0.0208128	-0.0158079	-0.0281981	-0.00268536
-20.26	0.00408958	0.0385134	-0.00152566	0.00244163	0.0363772	-0.0305784	-0.0138548	-0.0321043	-0.0136106
-20.16	0.00408936	0.0326538	0.000427246	0.00244141	0.0316772	-0.0247192	-0.0197144	-0.0321045	-0.00384521
-20.06	-0.00176995	0.0404662	0.00238026	0.00634773	0.0344239	-0.0325317	-0.0166015	-0.0438234	6.11097e-05
-19.96	-0.000793457	0.0316772	-0.00250244	0.00537109	0.0256348	-0.0315552	-0.0285034	-0.0447998	-0.000915527
-19.86	-0.00762928	0.0326539	0.00238048	-0.00146473	0.0266114	-0.0344848	-0.0255736	-0.0477294	-0.0038451
-19.76	-0.00567638	0.0307005	-0.0132449	-0.00341808	0.0305175	-0.034485	-0.027527	-0.0399172	-0.0097047
-19.66	-0.0125122	0.0394897	-0.0181274	-0.00244141	0.0217285	-0.0432739	-0.0265503	-0.0369873	-0.0067749
-19.56	-0.0144652	0.0297243	-0.0278928	-0.0122069	0.0256349	-0.0440673	-0.0363158	-0.0369871	-0.0126342
-19.46	-0.00567627	0.0326538	-0.0210571	-0.00537109	0.0344238	-0.0481567	-0.0275269	-0.0340576	-0.00384521
-19.36	-0.0115355	0.0209352	-0.0269164	-0.0151366	0.0227052	-0.0344848	-0.0236205	-0.0438231	-0.00579823
-19.26	-0.0144653	0.029724	-0.0142213	-0.00830078	0.0314941	-0.0354614	-0.0148315	-0.0369874	-0.0067749
-19.16	-0.0115356	0.0170288	-0.0210571	-0.00421143	0.0324707	-0.0344849	-0.0236206	-0.0348511	-0.00970459
-19.06	-0.00177013	0.0267941	-0.0112918	-0.00537121	0.03833	-0.0130006	-0.00799572	-0.0301517	-0.00384533
-18.96	-0.00683594	0.0217285	-0.0124512	-0.000671387	0.0430298	-0.0141602	-0.0169678	-0.0449829	-0.0136108
-18.86	0.0099486	0.038513	0.00628649	0.0161131	0.0461424	-0.0110475	-0.00604261	-0.037964	-0.0194703
-18.76	0.00311294	0.0414429	-0.00640869	0.0151369	0.0412599	-0.01593	-0.00701889	-0.0545654	-0.0204466
-18.66	-0.00469971	0.0375366	-0.000549316	0.00537109	0.0275879	-0.0198364	-0.0206909	-0.0584717	-0.024353
-18.56	-0.00665272	0.0355833	-0.00329605	0.00341808	0.0100099	-0.0374144	-0.0245971	-0.07605	-0.0341185
-18.46	-0.00842285	0.0228882	-0.0210571	-0.0131836	0.00238037	-0.0442505	-0.0263672	-0.0828857	-0.046814
-18.36	-0.0271605	0.0248415	-0.0269163	-0.0249022	-0.0163572	-0.0520628	-0.0451048	-0.101257	-0.0643919
-18.26	-0.024231	0.0277707	-0.0298465	-0.0239259	-0.0134278	-0.0596925	-0.0441285	-0.0994876	-0.0614625
-18.16	-0.0408325	0.0209351	-0.034729	-0.0249023	-0.0202637	-0.067688	-0.0665894	-0.102417	-0.0682983
-18.06	-0.039856	0.0308837	-0.0454713	-0.0297852	-0.0290527	-0.0628052	-0.0675659	-0.101441	-0.064209
-17.96	-0.0574341	0.0140991	-0.0474243	-0.0317383	-0.0368652	-0.0745239	-0.0636597	-0.10144	-0.0673218
-17.86	-0.0525513	0.0150756	-0.0425416	-0.0296021	-0.0319825	-0.0735474	-0.0548707	-0.106323	-0.0682984
-17.76	-0.0588074	0.00375374	-0.0538634	-0.0440369	-0.0343323	-0.0770569	-0.0505677	-0.10788	-0.0639954
-17.66	-0.0759888	0.00726318	-0.0511475	-0.034668	-0.0319824	-0.0774536	-0.0470581	-0.108276	-0.0702515
-17.56	-0.0818483	0.0170286	-0.0484011	-0.0346682	-0.0319826	-0.0676882	-0.0470583	-0.114929	-0.060486
-17.46	-0.0814514	0.00765991	-0.0421448	-0.0342712	-0.0296326	-0.0778503	-0.0513611	-0.119598	-0.0698547
-17.36	-0.0701295	0.0189819	-0.0405885	-0.0366212	-0.0319825	-0.0696412	-0.0568238	-0.118042	-0.062439
-17.26	-0.0730592	0.0152587	-0.0337526	-0.0356446	-0.031006	-0.0686647	-0.0538942	-0.130737	-0.0712281
-17.16	-0.071106	0.0140991	-0.0337524	-0.0403442	-0.0407715	-0.0725708	-0.0597534	-0.136597	-0.0700684
-17.06	-0.0798949	0.00726368	-0.0464473	-0.0600585	-0.0437011	-0.0813598	-0.062683	-0.149291	-0.0839232
-16.96	-0.068573	0.00180054	-0.0343323	-0.0635681	-0.0480042	-0.0751038	-0.0661926	-0.13913	-0.0835266
-16.86	-0.0720825	0.00140379	-0.0405884	-0.065918	-0.0515137	-0.0880127	-0.0673828	-0.14032	-0.0839234
-16.76	-0.0798952	-0.0161744	-0.0444947	-0.0737307	-0.053467	-0.0872194	-0.0763552	-0.155151	-0.0878298
-16.66	-0.0759888	-0.0228271	-0.0491943	-0.0698242	-0.0651855	-0.083313	-0.076355	-0.149292	-0.093689
-16.56	-0.0886841	-0.0425414	-0.0552367	-0.0825195	-0.0681152	-0.0862427	-0.085144	-0.156128	-0.0966187
-16.46	-0.0847778	-0.0444946	-0.0591431	-0.0794067	-0.0778809	-0.0960083	-0.0949097	-0.171753	-0.103271
-16.36	-0.080475	-0.05777	-0.066559	-0.0743105	-0.0716249	-0.0877993	-0.09256	-0.170197	-0.0962221
-16.26	-0.0982666	-0.0638425	-0.0679319	-0.081543	-0.081604	-0.0930786	-0.0947266	-0.182495	-0.0975952
-16.16	-0.0925903	-0.0640259	-0.0708618	-0.0786133	-0.0817871	-0.0862427	-0.0890503	-0.175659	-0.0966187
-16.06	-0.101959	-0.0733947	-0.070465	-0.0938416	-0.091156	-0.0956116	-0.102325	-0.171356	-0.0903626
-15.96	-0.103333	-0.0747681	-0.0679321	-0.0913086	-0.0944824	-0.103638	-0.105652	-0.172729	-0.0975952
-15.86	-0.0964969	-0.0776981	-0.0560306	-0.0883792	-0.0798343	-0.0921023	-0.102722	-0.156128	-0.0946658
-15.76	-0.104309	-0.0796505	-0.0650021	-0.0911255	-0.0935059	-0.0960083	-0.100769	-0.154174	-0.0985718
-15.66	-0.0925903	-0.0863037	-0.0552368	-0.0942383	-0.0778809	-0.0803833	-0.0968628	-0.13855	-0.0927124
-15.56	-0.085358	-0.084137	-0.0577698	-0.0811465	-0.0706485	-0.0829166	-0.0818179	-0.127411	-0.0815738
-15.46	-0.0736389	-0.0958557	-0.0499573	-0.0791931	-0.0530701	-0.0711975	-0.0700989	-0.123505	-0.0620422
-15.36	-0.0748291	-0.102112	-0.0464478	-0.0698242	-0.0534668	-0.067688	-0.0568238	-0.114136	-0.0585327
-15.26	-0.0740358	-0.0923461	-0.0327758	-0.0581057	-0.037842	-0.0462038	-0.0451052	-0.0985107	-0.0370485
-15.16	-0.0671997	-0.0894165	-0.0317993	-0.0454102	-0.0310059	-0.0432739	-0.0285034	-0.0760498	-0.0302124
-15.06	-0.0492251	-0.0694887	-0.0216371	-0.035248	-0.00717185	-0.0252993	-0.014435	-0.0658876	-0.0063784
-14.96	-0.0476685	-0.0679321	-0.0161743	-0.0395508	-0.00561523	-0.0237427	-0.00311279	-0.0604248	0.00494385
-14.86	-0.0349733	-0.0552369	-0.017151	-0.0307618	-0.00268567	-0.0110475	-0.000183225	-0.0574952	0.00787342
-14.76	-0.0330199	-0.0571897	-0.0112913	-0.0346678	0.00433362	-0.00128162	0.0115358	-0.0457761	0.00982678
-14.66	-0.0300903	-0.050354	-0.00836182	-0.0219727	0.0100098	-0.000305176	0.0144653	-0.0428467	0.0186157
-14.56	-0.0271605	-0.0435181	-0.00543214	-0.0288084	0.00317401	0.00848407	0.0134889	-0.039917	0.00592059
-14.46	-0.0320435	-0.0327759	-0.000549316	-0.0239258	0.00805664	0.00360107	0.00274658	-0.0487061	0.0108032
-14.36	-0.0339964	-0.0405882	-0.00836163	-0.0317381	0.000244327	0.00555439	-0.00506573	-0.0526121	-0.000915341
-14.26	-0.0252076	-0.0278934	-0.0054325	-0.019043	0.00903313	0.00457756	0.00762932	-0.049683	0.00592034
-14.16	-0.03302	-0.0259399	-0.003479	-0.0170898	-0.00463867	0.000671387	-0.000183105	-0.0477295	0.00787354
-14.06	-0.0203247	-0.0230106	-0.000549689	-0.0141602	-0.00170898	0.00360107	0.00274658	-0.0448002	0.0108032
-13.96	-0.0300903	-0.0327759	-0.000549316	-0.0239258	-0.00366211	0.00360107	0.00469971	-0.0487061	0.0010376
-13.86	-0.0300903	-0.0230103	-0.00524902	-0.0141602	-0.00952148	0.00360107	0.00469971	-0.0545654	0.00805664
-13.76	-0.0310667	-0.0239866	-0.0132444	-0.0249022	-0.0202635	-0.0110472	0.00372333	-0.0555417	-0.0097044
-13.66	-0.0291138	-0.0220337	-0.0112915	-0.0229492	-0.0183105	-0.0149536	0.000976563	-0.0535889	0.00201416
-13.56	-0.0310667	-0.029846	-0.0191038	-0.0209959	-0.0163572	-0.0130003	-0.0138548	-0.0496824	-0.00579812
-13.46	-0.0271606	-0.0220337	-0.00738525	-0.0209961	-0.0163574	-0.0130005	-0.00408936	-0.0496826	-0.00970459
-13.36	-0.0271606	-0.0181274	-0.00738525	-0.0209961	-0.0065918	-0.00323486	-0.00408936	-0.0543823	-0.00579834
-13.26	-0.0248107	-0.025543	-0.0148008	-0.0284118	-0.0140075	-0.0145568	-0.00173941	-0.0590513	-0.013214
-13.16	-0.0252075	-0.0220337	-0.0112915	-0.0249023	-0.000732422	-0.00714111	0.00177002	-0.0457764	-0.00970459
-13.06	-0.0213013	-0.0122684	-0.00152625	-0.0151367	-0.00463867	-0.00714111	0.0115356	-0.0457767	-0.0136108
-12.96	-0.017395	-0.0220337	-0.0112915	-0.0249023	-0.010498	-0.0169067	0.0115356	-0.0457764	-0.0194702
-12.86	-0.0144651	-0.0151976	-0.00445538	-0.0278318	-0.0134275	-0.0100706	0.00860614	-0.0487059	-0.0223997
-12.76	-0.00469971	-0.0171511	-0.00640888	-0.0297852	-0.00561523	-0.0120239	0.00665283	-0.0408937	-0.0184937
-12.66	-0.00958252	-0.0122681	-0.0112915	-0.034668	-0.000732422	-0.0169067	0.00762939	-0.0457764	-0.0292358
-12.56	-0.0183716	-0.0171508	-0.0103149	-0.0395508	-0.00561523	-0.0100708	-0.00311279	-0.0408935	-0.024353
-12.46	-0.00860596	-0.00543213	-0.0142212	-0.0336914	-0.00366211	-0.00811768	0.00860596	-0.0389404	-0.0165405
-12.36	-0.00762928	-0.000549205	-0.0191039	-0.020996	-0.0124511	-0.0130004	0.00372326	-0.0379638	-0.0272826
-12.26	0.00506581	0.00238007	-0.00640899	-0.0219728	-0.00561535	-0.000305288	0.0164183	-0.0408939	-0.0145875
-12.16	0.00994873	-0.00720215	-0.0151978	-0.0229492	-0.010498	-0.00518799	0.00762939	-0.0360107	-0.00970459
-12.06	0.00115985	-0.019104	-0.0161744	-0.0278318	-0.00366192	-0.0100706	0.00860614	-0.0291748	-0.0145872
-11.96	-0.000793457	-0.0151978	-0.0220337	-0.0336914	-0.00952148	-0.00616455	0.00274658	-0.0350342	-0.0204468
-11.86	0.0015564	-0.0128479	-0.0196838	-0.0313416	-0.00717163	-0.0038147	0.0148621	-0.0229187	-0.00637817
-11.76	0.00994892	0.00219734	-0.0112914	-0.022949	0.00122089	-0.0051878	0.013489	-0.0145263	-0.0116575
-11.66	0.00701904	0.00628662	-0.0142212	-0.0258789	-0.00170898	-0.00811768	0.0203247	-0.0174561	-0.0106812
-11.56	0.000183217	0.00335686	-0.0210572	-0.0190429	0.00512706	-0.00128163	0.0173951	-0.0203858	-0.0038451
-11.46	0.00311279	-0.00152588	-0.0220337	-0.0239258	0.000244141	-0.00616455	0.0125122	-0.0155029	-0.00872803
-11.36	0.0206909	0.00549316	-0.0200806	-0.0219727	0.00219727	-0.00421143	0.0105591	-0.00378418	-0.000915527
-11.26	0.00994892	-0.00836182	-0.0151978	-0.0288084	0.00122089	-0.00128155	0.00762958	-0.0106201	-0.0136107
-11.16	0.00897217	-0.003479	-0.0200806	-0.0239258	-0.00952148	-0.0108643	0.00274658	-0.0155029	-0.00872803
-11.06	0.00897217	-0.00347912	-0.0200807	-0.0239258	0.000244141	-0.0178833	0.00274658	-0.00573742	-0.0126343
-10.96	0.0177612	0.00335693	-0.0132446	-0.0268555	-0.00268555	-0.0110474	0.00567627	-0.0125732	-0.0116577
-10.86	0.0119017	0.0111693	-0.0151979	-0.0288087	-0.00463878	-0.00830089	-0.00213634	-0.0106202	6.09234e-05
-10.76	0.00115985	0.00628662	-0.0142212	-0.0336912	0.000244327	-0.00109845	0.00274677	-0.0155029	-0.00286847
-10.66	0.00604248	0.0111694	-0.0249634	-0.034668	-0.00854492	-0.0130005	-0.00213623	-0.0203857	-0.00384521
-10.56	-0.00176983	0.00335723	-0.02301	-0.0268553	-0.0222166	-0.0110472	-0.000182919	-0.0184323	-0.0116575
-10.46	0.0109253	0.00628662	-0.0200806	-0.0239258	-0.00952148	-0.00811768	0.00274658	-0.00378418	0.00299072
-10.36	0.00604267	0.0111696	-0.0249632	-0.0288084	-0.0144041	-0.0130003	-0.00604229	-0.00866681	-0.00659161
-10.26	0.0130614	0.0131224	-0.0132448	-0.0170899	-0.00268562	0.000671312	-0.00018318	0.00305161	-0.00189216
-10.16	0.00408936	0.0170288	-0.0151978	-0.019043	-0.00463867	-0.00128174	-0.00213623	0.00109863	-0.00384521
-10.06	0.00115985	0.00824004	-0.00836152	-0.0122068	-0.00756817	-0.00421124	0.00665302	0.00793487	-0.010681
-9.96	0.00408936	0.0111694	-0.00933838	-0.00927734	0.0012207	-0.00128174	0.00567627	0.0108643	-0.00384521
-9.86	0.00994873	0.0228882	-0.00152588	-0.00537109	-0.00463867	0.00457764	-0.000183105	0.0206299	0.00592041
-9.76	-0.000793532	0.0180051	-0.00054954	0.00732414	-0.00952156	-0.00616463	-0.00506599	0.0118406	-0.00286873
-9.66	-0.00469971	0.0101929	0.00140381	0.00341797	-0.0134277	-0.000305176	0.000793457	0.0118408	-0.00286865
-9.56	0.00799561	0.0170285	-0.00152621	0.00634766	-0.003479	0.00653076	0.00372314	0.0186764	6.10352e-05
-9.46	0.00897217	0.00823975	-0.000549316	-0.00244141	-0.0145874	0.00360107	0.000793457	0.0216064	0.0010376
-9.36	0.00799549	0.0209349	0.00238026	0.00439442	0.000427134	0.0162963	-0.00213634	0.0186766	0.00396717
-9.26	0.00701923	0.0160522	-0.00250244	0.0112307	-0.0114744	0.0114138	-0.00195294	0.0235596	0.00885028
-9.16	0.00213623	0.00726318	0.0043335	0.00439453	-0.00189209	0.00653076	-0.013855	0.0284424	0.00396729
-9.06	0.00897217	0.00628662	-0.000549316	0.0151367	-0.00445557	0.0114136	-0.0187378	0.0196533	0.00494385
-8.96	0.00897217	0.00628662	0.00921631	0.0151367	-0.00170898	0.0114136	-0.00897217	0.0137939	-0.000915527
-8.86	0.0138552	0.0111696	0.00433368	0.0102541	-0.00659161	0.00653095	-0.0138548	0.0186769	-0.00579815
-8.76	0.0119018	0.0131224	0.00628647	0.012207	-0.00463875	0.00457756	-0.0119019	0.0206297	0.00396721
-8.66	0.00408936	0.0111694	0.0101929	0.0102539	0.00317383	-0.00323486	-0.00408936	0.0303955	-0.00384521
-8.56	-0.000793271	0.00238056	-0.00054913	0.00537128	-0.0017088	-0.00811749	-0.00897198	0.0255129	0.00103778
-8.46	0.00897217	0.00628662	0.00921631	0.0112305	-0.00170898	0.00164795	-0.00897217	0.0352783	0.0010376
-8.36	0.00408954	0.0111696	0.00433368	0.000488468	0.00317401	-0.00323468	-0.00408917	0.0303957	0.0059206
-8.26	-0.000793457	0.00628662	0.00921631	0.00537109	-0.00170898	-0.00811768	-0.00897217	0.0255127	0.0108032
-8.16	0.00506592	0.0160522	0.00921631	0.00537109	0.00805664	0.00164795	-0.00311279	0.0352783	0.0108032
-8.06	0.00408954	0.0111697	0.000427507	0.0102541	0.00317401	-0.00323468	-0.0138548	0.0303958	0.0059206
-7.96	0.00604248	0.0131226	0.00628662	0.012207	0.0109863	-0.00128174	-0.0158081	0.0421143	0.00787354
-7.86	0.0031129	0.0160524	0.00335705	0.0190431	0.00219738	0.00555431	-0.0128783	0.0391847	0.0147096
-7.76	0.0103454	0.00765996	0.0105896	0.0165099	0.011383	0.00302115	-0.0154115	0.0464173	0.0121764
-7.66	0.013855	0.0111694	0.0238647	0.0297852	0.0148926	0.0182495	-0.0119019	0.0460205	0.015686
-7.56	0.00604267	0.00335742	0.011353	0.0219728	0.00708026	0.0104372	-0.00994854	0.0421147	0.00787372
-7.46	0.0236206	0.0228882	0.0238647	0.0415039	0.0148926	0.0280151	-0.00213623	0.0499268	0.0254517
-7.36	0.0187378	0.0219116	0.0189819	0.0366211	0.0197754	0.0231323	0.00274658	0.0548096	0.0205688
-7.26	0.0138552	0.022888	0.0238646	0.0415041	0.0148928	0.0182497	-0.00213604	0.0499266	0.0254518
-7.16	0.013855	0.0228882	0.0101929	0.0317383	0.0012207	0.0182495	-0.00213623	0.0401611	0.015686
-7.06	0.013855	0.022888	0.0140989	0.0415039	0.00512695	0.0182495	-0.00213623	0.0401609	0.015686
-6.96	0.0206909	0.0140991	0.0189819	0.0424805	0.000244141	0.00946045	0.00274658	0.0450439	0.0108032
-6.86	0.0206909	0.00823975	0.0189819	0.0405273	0.000244141	0.0133667	-0.00115967	0.0450439	0.0205688
-6.76	0.011902	0.00335701	0.0199586	0.0375978	0.00512714	0.00848407	-0.0119017	0.036255	0.01178
-6.66	0.0128784	0.0101929	0.0111694	0.0288086	0.00219727	0.0055542	-0.00506592	0.0391846	0.00299072
-6.56	0.015808	0.0131224	0.0140989	0.0415038	0.00512684	0.00848377	-0.00213634	0.0421141	0.0156859
-6.46	0.013855	0.0209351	0.0219116	0.0395508	0.0129395	0.00653076	0.00567627	0.0401611	0.0137329
-6.36	0.00604267	0.0131227	0.0140993	0.0375978	0.00512714	0.00848407	-0.00213604	0.0323488	0.0059206
-6.26	0.013855	0.0248414	0.0219117	0.0336914	0.0168457	0.010437	-0.00408936	0.0343019	0.00396729
-6.16	0.0109253	0.027771	0.0189819	0.0463867	0.0197754	0.0133667	-0.00701904	0.0469971	0.0127563
-6.06	0.0138552	0.020935	0.0219116	0.039551	0.0129396	0.0162966	-0.00408917	0.0401611	0.0059206
-5.96	0.00799561	0.0248413	0.027771	0.043457	0.0129395	0.010437	-0.00994873	0.0303955	0.00982666
-5.86	0.00506614	0.0180056	0.0248415	0.0366213	0.0139162	0.00750755	-0.0128782	0.0313723	0.0068972
-5.76	0.0128784	0.0199583	0.022888	0.0385742	0.0119629	0.0114136	-0.00506592	0.0294187	0.00494385
-5.66	0.00701904	0.0140991	0.0267944	0.0327148	0.013916	-0.000305176	-0.0109253	0.0235596	0.00494385
-5.56	0.0177612	0.0150754	0.0277707	0.0454102	0.0090332	0.000671387	0.00177002	0.0343015	6.10352e-05
-5.46	0.0109253	0.0180054	0.0267944	0.0385742	0.0119629	-0.00616455	-0.00506592	0.0274658	-0.00286865
-5.36	0.018738	0.0121462	0.0189821	0.0463869	0.01001	0.00164814	0.00274677	0.0352785	-0.00286847
-5.26	0.0119018	0.00335705	0.0219117	0.0387572	0.00708	-0.00128181	-0.00018318	0.0284425	-0.00189216
-5.16	0.0109253	0.0152588	0.0209351	0.0463867	0.0178223	0.00360107	0.00469971	0.0372314	0.00299072
-5.06	0.0158082	0.00335712	0.0219118	0.0512696	0.00708015	0.00457771	0.00958259	0.0323488	-0.00659172
-4.96	0.0285034	0.00628662	0.0189819	0.050293	0.0197754	0.00164795	0.0125122	0.0403442	-0.0106812
-4.86	0.0189211	0.0111696	0.0238649	0.0493166	0.0109865	0.00457782	0.013489	0.0284426	-0.01947
-4.76	0.00701904	0.00628652	0.0189818	0.050293	0.0100098	-0.00616455	0.00665283	0.0235595	-0.0204468
-4.66	0.0158081	0.00335693	0.0258179	0.0512695	0.00708008	-0.00323486	0.0154419	0.0303955	-0.0233765
-4.56	0.0187377	0.0160518	0.0248408	0.0502928	0.015869	-0.00616467	0.0125121	0.0294185	-0.0106813
-4.46	0.00897217	0.00628662	0.0228882	0.0444336	0.000244141	-0.0159302	0.0125122	0.0255127	-0.0204468
-4.36	0.0138552	0.0111696	0.0199587	0.039551	0.00512713	-0.0110472	0.00762957	0.0206301	-0.01947
-4.26	0.0158082	0.00921658	0.00628689	0.0278322	0.0070802	-0.0188597	0.00567639	0.0128177	-0.033142
-4.16	0.0158081	0.00726318	0.0152588	0.0258789	-0.00268555	-0.00518799	0.0134888	0.0128174	-0.0292358
-4.06	-0.00469938	-0.00738482	-0.00640826	0.00732455	-0.0134274	-0.033508	-0.00115934	-0.0115962	-0.0477902
-3.96	-0.00177002	0.00531006	0.0043335	0.000488281	-0.00543213	-0.036438	0.0134888	-0.0145264	-0.0507202
-3.86	-0.00372322	0.0170287	0.000427172	0.00830071	-0.0104981	-0.0344849	0.0154418	-0.0125733	-0.0526734
-3.76	-0.000793383	0.0121462	0.00140399	-0.000488207	-0.0153808	-0.0440673	0.0164185	-0.0174559	-0.0536498
-3.66	0.00799561	0.0150757	0.00823975	0.00634766	-0.0163574	-0.0383911	0.0134888	-0.0145264	-0.0507202
-3.56	0.00604241	0.0170286	0.00628637	0.003601	-0.008545	-0.0364381	0.0205077	-0.00671412	-0.0526734
-3.46	0.00506592	0.00823975	-0.00445557	-0.00360107	-0.017334	-0.0354614	0.0183716	-0.0174561	-0.0673218
-3.36	0.00799561	0.0150757	-0.00152588	0.0161133	-0.010498	-0.0383911	0.0213013	-0.00866699	-0.0702515
-3.26	-0.00527954	0.0115661	0.00473017	0.00790405	-0.0179138	-0.0419006	0.0275574	-0.0180359	-0.0659485
-3.16	-0.0203247	0.0101929	-0.000549316	-0.0141602	-0.0251465	-0.0432739	0.0359497	-0.0291748	-0.0770874
-3.06	-0.0339966	0.0199587	-0.000549063	-0.0141602	-0.0134277	-0.0510864	0.0379028	-0.0369871	-0.0673218
-2.96	-0.0271606	0.0111694	0.00238037	-0.0112305	-0.0124512	-0.0403442	0.0447388	-0.039917	-0.0651855
-2.86	-0.0394592	0.00277708	-0.00991823	-0.0235291	-0.00912477	-0.0526428	0.046112	-0.0483093	-0.0727844
-2.76	-0.0427856	0.0189817	-0.00347924	-0.0268554	-0.0124511	-0.0403442	0.0603638	-0.0465701	-0.0780639
-2.66	-0.0603638	0.0228882	-0.0257568	-0.0307617	-0.026123	-0.0501099	0.0466919	-0.055542	-0.0800171
-2.56	-0.0582273	0.00940023	-0.0298454	-0.0356443	-0.00756809	-0.0393674	0.0554812	-0.0526115	-0.0829465
-2.46	-0.06427	0.0228882	-0.0288696	-0.0327148	-0.003479	-0.0403442	0.0564575	-0.0516357	-0.0722046
-2.36	-0.0701296	0.0170286	-0.0405886	-0.0151369	-0.00659202	-0.0364382	0.0584104	-0.0555422	-0.0741579
-2.26	-0.0711058	0.0160521	-0.0317994	-0.01416	-0.0153807	-0.0471801	0.0632936	-0.0584718	-0.0653685
-2.16	-0.0902405	0.00668335	-0.0556335	-0.0293884	-0.0364685	-0.0573425	0.0570374	-0.0940247	-0.0786438
-2.06	-0.104706	0.0164497	-0.064605	-0.0379945	-0.0364686	-0.0780335	0.0480651	-0.0912774	-0.0852967
-1.96	-0.106262	-0.00231934	-0.113831	-0.0610352	-0.0212402	-0.0706177	0.0496216	-0.0877686	-0.0829468
-1.86	-0.0877086	-0.0122691	-0.135133	-0.0569468	0.0207509	-0.0645762	0.0595693	-0.0906993	-0.0761119
-1.76	-0.0881055	-0.031402	-0.14566	-0.0342725	0.0379321	-0.0653394	0.0353686	-0.0871881	-0.0862745
-1.66	-0.0521545	-0.0509338	-0.159332	-0.00692749	0.0289612	-0.0419006	0.0119324	-0.0492859	-0.0698547
-1.56	-0.0525523	-0.087278	-0.189024	-0.00732526	0.00512591	-0.0548106	-0.00799665	-0.0496803	-0.0897838
-1.46	-0.0218811	-0.0733948	-0.177887	0.0245056	0.0240784	-0.0448303	0.0207214	-0.0346375	-0.0708313
-1.36	0.0191327	-0.0558185	-0.159151	0.0428753	0.031889	-0.0194415	0.0296918	-0.00808901	-0.03763
-1.26	0.0464769	-0.0546549	-0.158354	0.0526414	0.0408616	-0.0241408	0.0382982	-0.00729159	-0.038423
-1.16	0.0697021	-0.0532837	-0.154663	0.0426636	0.067627	-0.0169067	0.0662231	-0.0153198	-0.00970459
-1.06
-0.959999
-0.860001
-0.760002
-0.66
-0.560001
-0.459999
-0.360001
-0.260002
-0.16
-0.0600014
0.0400009
0.139999
0.239998
0.34
0.439999
0.540001
0.639999
0.739998
0.839996
0.940002	0.242368	0.233823	0.139097	0.194639	0.257078	0.846372	1.21856	2.38507	4.02777
1.04	0.281832	0.236178	0.164095	0.234469	0.334811	0.93857	1.42209	2.66477	4.61997
1.14	0.312502	0.227785	0.189699	0.269838	0.428774	1.03681	1.59455	2.94153	5.18189
1.24	0.362489	0.249635	0.210389	0.321779	0.51587	1.14227	1.79376	3.21027	5.73578
1.34	0.391786	0.249264	0.241635	0.367494	0.572511	1.26025	1.99689	3.51965	6.27954
1.44	0.393737	0.25238	0.255309	0.395202	0.646728	1.34656	2.1543	3.82239	6.83148
1.54	0.399018	0.268586	0.259797	0.436433	0.730134	1.44833	2.32248	4.1257	7.3649
1.64	0.402131	0.292817	0.280121	0.469636	0.803559	1.56162	2.50607	4.40891	7.89731
1.74	0.401948	0.291047	0.318208	0.508882	0.852204	1.66141	2.67423	4.68918	8.43424
1.84	0.416993	0.306883	0.327391	0.542298	0.888734	1.73895	2.82794	4.97961	8.9317
1.94	0.420288	0.317993	0.359985	0.565917	0.931091	1.81805	2.98321	5.23566	9.42914
2.04	0.399018	0.322114	0.3555	0.589936	0.987946	1.91043	3.14395	5.51242	9.91763
2.14	0.383576	0.337922	0.359223	0.615143	1.035	1.99423	3.29611	5.81027	10.4108
2.24	0.37851	0.360199	0.374054	0.63974	1.1022	2.08719	3.47775	6.08646	10.9069
2.34	0.38144	0.378752	0.373869	0.639557	1.15006	2.15927	3.63809	6.38351	11.3825
2.44	0.374786	0.391632	0.399261	0.654388	1.19809	2.22879	3.80295	6.67258	11.859
2.54	0.37674	0.404145	0.41214	0.67276	1.26138	2.31747	3.96817	6.9382	12.3493
2.64	0.399994	0.408234	0.435395	0.704987	1.32095	2.41922	4.134	7.21848	12.8307
2.74	0.396668	0.420166	0.451599	0.740723	1.36255	2.49561	4.27716	7.50189	13.2774
2.84	0.406433	0.414671	0.469176	0.785645	1.42114	2.58777	4.44043	7.76593	13.7356
2.94	0.413268	0.427001	0.487731	0.808105	1.46704	2.65674	4.60315	8.03137	14.1729
3.04	0.418152	0.430298	0.50824	0.826661	1.50513	2.7323	4.75684	8.30499	14.593
3.14	0.426941	0.434021	0.515076	0.871399	1.55493	2.82471	4.94299	8.57825	15.0186
3.24	0.427735	0.438721	0.527588	0.909668	1.61237	2.91766	5.12579	8.86029	15.4569
3.34	0.437287	0.468597	0.554718	0.944245	1.66879	3.01004	5.2717	9.12179	15.8786
3.44	0.449982	0.501984	0.579925	0.979584	1.72525	3.09775	5.43399	9.39621	16.2995
3.54	0.458008	0.520935	0.605896	1.03839	1.78833	3.19208	5.56818	9.6554	16.713
3.64	0.469513	0.534028	0.618195	1.07803	1.83072	3.26767	5.72775	9.91458	17.0963
3.74	0.469727	0.532654	0.643799	1.11963	1.87427	3.36395	5.8924	10.1671	17.4774
3.84	0.485718	0.537719	0.661742	1.1626	1.92621	3.44598	6.06348	10.4124	17.8684
3.94	0.4953	0.552001	0.679931	1.20068	1.98151	3.5329	6.21838	10.6661	18.2393
4.04	0.494141	0.551209	0.694764	1.22998	2.02954	3.61688	6.37775	10.9103	18.6221
4.14	0.509552	0.561554	0.709015	1.25479	2.08951	3.70029	6.53848	11.146	18.9821
4.24	0.521271	0.568207	0.731293	1.2872	2.14145	3.81473	6.6799	11.3933	19.3383
4.34	0.53418	0.577575	0.754333	1.30011	2.18481	3.88818	6.8045	11.6261	19.6915
4.44	0.535919	0.574249	0.766632	1.33505	2.23111	3.98953	6.96329	11.8728	20.0553
4.54	0.546662	0.585785	0.774262	1.37393	2.29965	4.09286	7.13107	12.1101	20.3864
4.64	0.560547	0.598084	0.796326	1.40967	2.34595	4.16571	7.29962	12.374	20.7237
4.74	0.546662	0.608429	0.800812	1.4122	2.38052	4.23465	7.44473	12.6042	21.0641
4.84	0.5578	0.612548	0.818603	1.44562	2.4397	4.31805	7.58673	12.8302	21.4061
4.94	0.573425	0.62738	0.839294	1.47607	2.5069	4.40283	7.74182	13.0665	21.7471
5.04	0.571869	0.63089	0.856476	1.50302	2.57797	4.50125	7.88321	13.2986	22.0846
5.14	0.569123	0.641449	0.868988	1.54288	2.64243	4.59305	8.03635	13.5318	22.4108
5.24	0.577332	0.656678	0.878357	1.56982	2.67877	4.67822	8.17462	13.7697	22.7245
5.34	0.59668	0.667418	0.900817	1.59619	2.74146	4.77216	8.34436	14.0187	23.0587
5.44	0.594116	0.684021	0.917419	1.63037	2.78851	4.86804	8.49805	14.263	23.3694
5.54	0.601746	0.69281	0.94574	1.64893	2.84186	4.9245	8.63849	14.498	23.6727
5.64	0.603699	0.696717	0.953553	1.66846	2.88794	5.01709	8.78107	14.7159	23.9766
5.74	0.604279	0.700043	0.958832	1.70499	2.92368	5.11649	8.9465	14.9118	24.2799
5.84	0.599609	0.717223	0.974059	1.72998	2.98346	5.20282	9.0965	15.1466	24.585
5.94	0.605255	0.71585	0.994171	1.75009	3.03012	5.28152	9.21817	15.3796	24.8755
6.04	0.595887	0.726014	0.998474	1.77588	3.06451	5.37256	9.35608	15.6105	25.1505
6.14	0.599396	0.72641	1.00864	1.80948	3.12387	5.45731	9.52676	15.8159	25.445
6.24	0.595887	0.731873	1.0141	1.83057	3.16138	5.53387	9.66388	16.0265	25.7255
6.34	0.588471	0.735382	1.03323	1.8544	3.19809	5.6124	9.78732	16.2253	26.0055
6.44	0.602722	0.753173	1.04517	1.89209	3.25494	5.69891	9.909	16.4181	26.2764
6.54	0.597443	0.754914	1.06058	1.91415	3.29184	5.76004	10.0346	16.612	26.5485
6.64	0.589051	0.756287	1.06781	1.9292	3.34204	5.83173	10.1969	16.8154	26.8046
6.74	0.59549	0.770538	1.09183	1.96103	3.3942	5.90341	10.3275	17.0222	27.0817
6.84	0.588471	0.769378	1.10043	1.96768	3.44223	5.97684	10.4545	17.2175	27.3239
6.94	0.578308	0.784607	1.11176	1.99853	3.49341	6.06708	10.576	17.4073	27.584
7.04	0.578308	0.800232	1.12738	2.02783	3.53326	6.1413	10.7213	17.6046	27.8348
7.14	0.583191	0.811768	1.13226	2.05109	3.58423	6.21729	10.8524	17.7958	28.0967
7.24	0.58905	0.822693	1.14282	2.06787	3.63501	6.30829	10.9871	17.9904	28.335
7.34	0.58905	0.837523	1.17053	2.09637	3.70062	6.41296	11.1121	18.2025	28.585
7.44	0.58905	0.844971	1.16937	2.11865	3.73346	6.48602	11.243	18.3986	28.8253
7.54	0.600769	0.865662	1.18109	2.15576	3.79126	6.57471	11.3856	18.6056	29.0655
7.64	0.599793	0.858826	1.18988	2.1712	3.83521	6.64911	11.5076	18.7792	29.2997
7.74	0.605652	0.864685	1.2063	2.19971	3.89185	6.75067	11.6385	18.9738	29.5489
7.84	0.621857	0.88089	1.21976	2.22958	3.93344	6.84695	11.7719	19.1755	29.778
7.94	0.633392	0.895538	1.22855	2.26376	3.98795	6.92801	11.9006	19.3737	29.9997
8.04	0.635926	0.899658	1.24164	2.29248	4.03735	7.00049	12.0457	19.5607	30.2303
8.14	0.641785	0.900818	1.24554	2.31866	4.08618	7.08368	12.1688	19.7509	30.4327
8.24	0.652527	0.907654	1.26801	2.3501	4.1438	7.16278	12.3123	19.9503	30.6348
8.34	0.655457	0.914489	1.2854	2.37842	4.19635	7.23407	12.4344	20.1427	30.8378
8.44	0.663665	0.91214	1.29788	2.39365	4.24594	7.31259	12.5617	20.32	31.0397
8.54	0.666779	0.918	1.31546	2.43662	4.29086	7.38406	12.6996	20.4966	31.235
8.64	0.669129	0.927002	1.32758	2.46515	4.34399	7.46063	12.827	20.6896	31.4542
8.74	0.669129	0.928162	1.32758	2.48584	4.37915	7.54852	12.9481	20.8849	31.6444
8.84	0.674012	0.933044	1.34497	2.52588	4.42975	7.62256	13.0721	21.0597	31.8243
8.94	0.674011	0.929138	1.3559	2.54736	4.46216	7.70966	13.2174	21.2198	32.0059
9.04	0.68457	0.946716	1.36957	2.5708	4.50903	7.79364	13.3494	21.4042	32.204
9.14	0.68924	0.952179	1.3848	2.59464	4.54965	7.86746	13.4721	21.5456	32.3805
9.24	0.703888	0.957855	1.38968	2.6163	4.60416	7.94736	13.5883	21.7204	32.5749
9.34	0.693543	0.952576	1.39301	2.63135	4.63989	8.02216	13.7108	21.8839	32.7579
9.44	0.698425	0.961365	1.41235	2.65576	4.6936	8.11688	13.8309	22.0646	32.9589
9.54	0.705261	0.960388	1.4223	2.68213	4.7356	8.20966	13.9694	22.2324	33.1485
9.64	0.710938	0.959412	1.43109	2.70654	4.76666	8.27899	14.0887	22.4025	33.337
9.74	0.712677	0.963898	1.43558	2.72861	4.82309	8.35654	14.2201	22.5417	33.4985
9.84	0.718933	0.981872	1.45355	2.75049	4.8606	8.43231	14.3475	22.7089	33.6739
9.94	0.716003	0.987549	1.45843	2.7757	4.90454	8.49774	14.4664	22.8771	33.8663
10.04	0.709748	0.992218	1.4678	2.79599	4.94321	8.56766	14.5883	23.0407	34.0495
10.14	0.714051	1.01215	1.48853	2.82568	4.99908	8.63641	14.6922	23.1993	34.2089
10.24	0.720886	1.02289	1.51215	2.85791	5.04614	8.7085	14.824	23.3702	34.3907
10.34	0.726349	1.03421	1.51761	2.8829	5.08871	8.78543	14.9506	23.5359	34.5524
10.44	0.729492	1.03265	1.52191	2.90088	5.13013	8.86395	15.0631	23.6953	34.7118
10.54	0.738464	1.03931	1.53558	2.92822	5.17505	8.94989	15.1893	23.8488	34.8672
10.64	0.738465	1.05609	1.55316	2.95441	5.21881	9.00732	15.3026	24.0148	35.0294
10.74	0.746277	1.06	1.56488	2.98877	5.27075	9.09442	15.4236	24.1749	35.1758
10.84	0.754089	1.06195	1.58716	3.01025	5.32935	9.16864	15.5467	24.3488	35.3485
10.94	0.760925	1.06879	1.61078	3.02686	5.37524	9.22821	15.6578	24.5107	35.5069
11.04	0.763855	1.07172	1.61371	3.06494	5.41803	9.32098	15.7791	24.671	35.6602
11.14	0.764252	1.07132	1.62308	3.08994	5.46567	9.38699	15.8783	24.8034	35.7985
11.24	0.7742	1.08987	1.64359	3.11826	5.5018	9.48056	16.0102	24.9685	35.9682
11.34	0.773621	1.09009	1.64691	3.13995	5.55396	9.56708	16.1053	25.1085	36.1094
11.44	0.778503	1.09613	1.66821	3.15186	5.60181	9.65594	16.2039	25.2685	36.2667
11.54	0.778503	1.09613	1.67914	3.16943	5.64948	9.72235	16.3121	25.4083	36.4092
11.64	0.780457	1.10199	1.69476	3.20068	5.69946	9.80243	16.4422	25.545	36.5546
11.74	0.77655	1.11371	1.70648	3.21826	5.74829	9.87939	16.5711	25.6954	36.712
11.84	0.777527	1.11468	1.72113	3.23877	5.78247	9.94598	16.6756	25.8468	36.877
11.94	0.77948	1.12054	1.74261	3.27002	5.84302	10.0378	16.7908	25.9999	37.0302
12.04	0.779083	1.13577	1.75784	3.29501	5.8942	10.137	16.9123	26.1198	37.1715
12.14	0.77655	1.13715	1.77094	3.32568	5.93188	10.2048	17.0301	26.2677	37.3077
12.24	0.778504	1.15277	1.78931	3.34601	5.98462	10.2731	17.1492	26.4181	37.4483
12.34	0.791016	1.14966	1.79242	3.36865	6.04126	10.356	17.2488	26.5665	37.587
12.44	0.790802	1.15335	1.80472	3.39072	6.07895	10.428	17.3822	26.6999	37.7192
12.54	0.792175	1.16644	1.82172	3.42725	6.14087	10.4997	17.5242	26.8466	37.8331
12.64	0.799988	1.1684	1.83929	3.44678	6.18073	10.5641	17.6414	26.9962	37.96
12.74	0.81659	1.17523	1.8559	3.46924	6.23169	10.6452	17.7506	27.1573	38.1016
12.84	0.817566	1.18988	1.87054	3.50146	6.29321	10.7243	17.866	27.297	38.2206
12.94	0.814239	1.18851	1.87308	3.52939	6.33481	10.7874	17.9682	27.4245	38.3297
13.04	0.81366	1.18597	1.88696	3.55029	6.37915	10.8618	18.0848	27.5626	38.4424
13.14	0.816589	1.20453	1.90863	3.56378	6.44067	10.9362	18.201	27.7031	38.5634
13.24	0.821472	1.20355	1.90375	3.59326	6.47681	11.0114	18.2996	27.8126	38.6924
13.34	0.823425	1.21722	1.91547	3.62061	6.52954	11.0817	18.407	27.9454	38.8096
13.44	0.825378	1.21411	1.92719	3.64404	6.55768	11.1599	18.4996	28.0626	38.9366
13.54	0.826355	1.22015	1.94183	3.66846	6.60278	11.235	18.6053	28.1769	39.0673
13.64	0.824219	1.22308	1.95453	3.69092	6.63696	11.3188	18.6922	28.2911	39.1807
13.74	0.823425	1.2309	1.96625	3.7124	6.68774	11.4059	18.8016	28.4122	39.3057
13.84	0.837097	1.2309	1.98187	3.73193	6.73853	11.4919	18.9207	28.5263	39.4327
13.94	0.84256	1.24417	1.99515	3.76358	6.77719	11.5755	19.0199	28.6638	39.5581
14.04	0.836701	1.24808	2.00961	3.78818	6.83188	11.6634	19.1137	28.7966	39.6569
14.14	0.831238	1.25238	2.02679	3.80225	6.87524	11.7427	19.1989	28.9161	39.7842
14.24	0.835144	1.26801	2.04633	3.84131	6.92682	11.82	19.2996	29.0509	39.9112
14.34	0.845886	1.26508	2.05511	3.86572	6.96997	11.8835	19.3924	29.1749	40.0048
14.44	0.84198	1.27679	2.06097	3.88721	7.01099	11.9557	19.494	29.296	40.1114
14.54	0.847839	1.28265	2.07074	3.9126	7.07153	12.0143	19.5975	29.416	40.2266
14.64	0.841004	1.29224	2.08344	3.9292	7.10376	12.072	19.6961	29.5411	40.3292
14.74	0.851745	1.29633	2.09613	3.95752	7.13794	12.1452	19.7947	29.6476	40.452
14.84	0.850769	1.29925	2.10297	3.97607	7.16431	12.2067	19.8777	29.7599	40.5499
14.94	0.846863	1.29535	2.11469	4.00146	7.19751	12.2603	19.9489	29.8732	40.6475
15.04	0.855652	1.30804	2.1391	4.03448	7.25903	12.3386	20.0526	29.9757	40.7442
15.14	0.851349	1.31546	2.14652	4.05869	7.3024	12.4046	20.1459	30.0827	40.8415
15.24	0.865021	1.31937	2.15512	4.07822	7.34653	12.4593	20.2494	30.1902	40.9301
15.34	0.863464	1.31586	2.1684	4.09424	7.38989	12.5222	20.3416	30.2988	41.0333
15.44	0.862305	1.32562	2.18207	4.11768	7.42896	12.5788	20.4354	30.4152	41.1485
15.54	0.8703	1.33051	2.19867	4.1499	7.46313	12.652	20.5399	30.5294	41.2549
15.64	0.874207	1.34027	2.20648	4.17334	7.50806	12.7251	20.6403	30.6466	41.3624
15.74	0.874207	1.33636	2.22211	4.19873	7.54321	12.7966	20.7274	30.7794	41.4452
15.84	0.877136	1.34711	2.24066	4.2251	7.59106	12.864	20.8338	30.8956	41.5372
15.94	0.87616	1.35199	2.25531	4.24756	7.64478	12.9333	20.9383	30.9904	41.6417
16.04	0.897644	1.36957	2.27289	4.27374	7.69751	13.0309	21.0399	31.0919	41.7296
16.14	0.899597	1.36957	2.28265	4.29639	7.74713	13.0934	21.1473	31.2189	41.8331
16.24	0.893738	1.38129	2.29242	4.32373	7.79907	13.1599	21.241	31.3232	41.9296
16.34	0.899597	1.38129	2.30298	4.35107	7.82446	13.2173	21.3172	31.4396	42.0089
16.44	0.895691	1.3891	2.31586	4.37256	7.86548	13.2809	21.4	31.5529	42.0909
16.54	0.900177	1.39243	2.33401	4.39658	7.92465	13.3694	21.4994	31.6706	42.1754
16.64	0.90155	1.40472	2.34125	4.41162	7.96704	13.4294	21.6004	31.7853	42.2608
16.74	0.903504	1.40863	2.35492	4.44092	8.00415	13.4977	21.6981	31.879	42.3495
16.84	0.913269	1.41644	2.35492	4.46045	8.04791	13.5622	21.7918	31.9825	42.4405
16.94	0.911316	1.42426	2.36664	4.48193	8.08423	13.6188	21.8895	32.0966	42.5225
17.04	0.911896	1.44046	2.38675	4.52158	8.12778	13.68	21.9799	32.2136	42.6129
17.14	0.920105	1.44867	2.39691	4.54346	8.16333	13.7546	22.0838	32.3175	42.713
17.24	0.924011	1.46625	2.40863	4.5755	8.2063	13.814	22.1815	32.4249	42.7899
17.34	0.920105	1.46429	2.42035	4.59424	8.24731	13.8757	22.2858	32.5167	42.8672
17.44	0.9328	1.47308	2.43109	4.61475	8.28735	13.947	22.3817	32.6232	42.9522
17.54	0.929871	1.47211	2.43872	4.6333	8.34106	14.028	22.4842	32.7159	43.045
17.64	0.929871	1.48187	2.4516	4.65088	8.38403	14.0944	22.5779	32.8007	43.1251
17.74	0.940216	1.48831	2.46585	4.68076	8.43423	14.1692	22.6742	32.9021	43.2057
17.84	0.936524	1.48462	2.47699	4.69971	8.47388	14.2507	22.7498	33.0167	43.2723
17.94	0.953308	1.50531	2.49261	4.72314	8.52075	14.3288	22.8397	33.1222	43.3575
18.04	0.946472	1.5141	2.50922	4.75146	8.57642	14.402	22.9324	33.2247	43.4249
18.14	0.940613	1.51215	2.52289	4.76904	8.61548	14.4724	23.0164	33.3185	43.4991
18.24	0.957214	1.53461	2.54144	4.7876	8.65747	14.521	23.1002	33.4327	43.5829
18.34	0.956238	1.53754	2.55023	4.81592	8.69946	14.5895	23.1942	33.5157	43.6612
18.44	0.950378	1.53754	2.5639	4.82568	8.74438	14.6384	23.2742	33.5927	43.7393
18.54	0.962097	1.54926	2.57758	4.84717	8.79126	14.7165	23.3465	33.6876	43.8272
18.64	0.965027	1.55609	2.58832	4.88135	8.83911	14.7624	23.4334	33.7843	43.9005
18.74	0.961121	1.56781	2.60394	4.89111	8.88483	14.8288	23.5193	33.8839	43.9598
18.84	0.96991	1.5805	2.62329	4.91553	8.92212	14.8884	23.6082	33.9689	44.0401
18.94	0.969513	1.58206	2.63968	4.94052	8.96078	14.9388	23.6918	34.0544	44.112
19.04	0.968933	1.59009	2.64886	4.96027	9.00513	14.9968	23.7869	34.1425	44.1797
19.14	0.966583	1.59866	2.65628	4.98837	9.05161	15.0745	23.8588	34.237	44.2516
19.24	0.976746	1.61078	2.66449	5.01025	9.08716	15.1421	23.9401	34.3331	44.3126
19.34	0.990417	1.63031	2.69574	5.05127	9.13599	15.2253	24.0486	34.421	44.3895
19.44	0.984558	1.63422	2.70551	5.06885	9.16528	15.2702	24.1365	34.505	44.4512
19.54	0.983582	1.63324	2.7182	5.09521	9.20923	15.3493	24.2117	34.6036	44.5206
19.64	0.981629	1.64105	2.72797	5.11475	9.24323	15.4177	24.2957	34.7021	44.587
19.74	0.985535	1.65472	2.73969	5.13623	9.28735	15.4802	24.3836	34.7775	44.6417
19.84	0.997253	1.66058	2.76117	5.16943	9.3186	15.5368	24.4969	34.8732	44.7479
19.94	0.999206	1.67426	2.77679	5.20654	9.36157	15.6052	24.5809	34.9669	44.8272
20.04	1.0119	1.67328	2.78558	5.22705	9.39575	15.6706	24.6697	35.0421	44.9005
20.14	1.00897	1.68597	2.79828	5.24561	9.42993	15.736	24.7567	35.1232	44.9874
20.24	1.00684	1.6889	2.80591	5.26221	9.4563	15.7858	24.8397	35.2011	45.0575
20.34	1.01385	1.69281	2.82269	5.2876	9.49731	15.8503	24.9401	35.2823	45.1329
20.44	1.01288	1.70355	2.84125	5.29248	9.54126	15.9138	25.0262	35.3771	45.2022
20.54	1.01776	1.70648	2.8559	5.31573	9.57037	15.9792	25.0897	35.4659	45.2559
20.64	1.03241	1.72504	2.8725	5.34521	9.61353	16.0356	25.1649	35.5568	45.3272
20.74	1.03534	1.72601	2.88519	5.36572	9.65942	16.0925	25.2518	35.6339	45.379
20.84	1.03729	1.73968	2.89691	5.38916	9.70825	16.1608	25.3299	35.7355	45.4423
20.94	1.04022	1.74146	2.90961	5.41553	9.75024	16.2282	25.3973	35.8388	45.5284
21.04	1.03787	1.7598	2.92093	5.43857	9.79282	16.2845	25.475	35.9079	45.5827
21.14	1.03827	1.77191	2.93304	5.47021	9.82837	16.3317	25.5457	36.004	45.6319
21.24	1.04218	1.77386	2.94086	5.4917	9.87524	16.3884	25.6277	36.0958	45.6913
21.34	1.05292	1.78656	2.9516	5.52002	9.90942	16.4557	25.7155	36.1691	45.7442
21.44	1.05389	1.78168	2.96234	5.54053	9.94751	16.5122	25.7781	36.254	45.8038
21.54	1.06854	1.78265	2.97894	5.56104	9.99927	16.5788	25.8533	36.3234	45.8633
21.64	1.06659	1.78851	2.98676	5.57666	10.0411	16.6257	25.9354	36.3964	45.9258
21.74	1.06366	1.80121	3.00726	5.59912	10.0862	16.6931	26.0027	36.4884	45.9901
21.84	1.05682	1.79828	3.01605	5.62744	10.1125	16.7546	26.074	36.5577	46.043
21.94	1.0578	1.80511	3.02759	5.65967	10.1702	16.822	26.157	36.6349	46.1046
22.04	1.07343	1.82074	3.05414	5.67334	10.219	16.902	26.2508	36.715	46.1807
22.14	1.07147	1.83051	3.0639	5.7085	10.2561	16.9802	26.3289	36.8126	46.251
22.24	1.08301	1.83148	3.07465	5.7298	10.304	17.0573	26.4061	36.882	46.3087
22.34	1.09296	1.85004	3.10297	5.75928	10.3557	17.1099	26.4899	36.9669	46.3671
22.44	1.09393	1.86078	3.1098	5.77002	10.3899	17.1686	26.5643	37.0429	46.42
22.54	1.09979	1.86664	3.12347	5.79736	10.4231	17.2331	26.6385	37.1398	46.4981
22.64	1.10663	1.8645	3.13226	5.81396	10.4729	17.2809	26.7098	37.2032	46.5674
22.74	1.10956	1.87836	3.15082	5.83643	10.504	17.3522	26.8045	37.2687	46.6192
22.84	1.10956	1.88812	3.16058	5.85596	10.552	17.4167	26.8865	37.3292	46.6747
22.94	1.11346	1.90179	3.17035	5.87939	10.5852	17.4733	26.9666	37.3995	46.7501
23.04	1.12479	1.90335	3.17581	5.90244	10.62	17.512	27.0522	37.4753	46.8102
23.14	1.1203	1.90863	3.185	5.91748	10.6526	17.5681	27.1141	37.5255	46.8604
23.24	1.1203	1.90472	3.20648	5.93701	10.6917	17.6392	27.1844	37.581	46.9229
23.34	1.13495	1.91156	3.21332	5.95947	10.7356	17.6979	27.2615	37.6749	46.9833
23.44	1.13983	1.93011	3.23187	5.98975	10.7737	17.7575	27.3563	37.7599	47.046
23.54	1.14374	1.93597	3.24945	6.0249	10.8127	17.8181	27.4352	37.8595	47.085
23.64	1.14764	1.94574	3.25726	6.04248	10.8479	17.8845	27.5047	37.9376	47.1358
23.74	1.1369	1.93109	3.25238	6.04932	10.8762	17.9401	27.5799	38.0011	47.1778
23.84	1.13983	1.92816	3.25922	6.07959	10.9143	18.0036	27.6434	38.0782	47.2393
23.94	1.13983	1.93793	3.27289	6.11475	10.9495	18.0563	27.7078	38.1689	47.2842
24.04	1.14178	1.94574	3.29633	6.13232	10.9815	18.1052	27.7742	38.2443	47.3221
24.14	1.14471	1.94672	3.30316	6.15479	11.0168	18.1608	27.8514	38.3058	47.3712
24.24	1.1496	1.95746	3.31976	6.18506	11.0549	18.2173	27.9168	38.381	47.4053
24.34	1.15155	1.95551	3.32758	6.2124	11.092	18.277	27.9949	38.4572	47.4678
24.44	1.15643	1.9682	3.33636	6.23682	11.1282	18.3249	28.0701	38.5167	47.5215
24.54	1.16913	1.97699	3.36273	6.26514	11.1741	18.3884	28.15	38.5704	47.5753
24.64	1.16953	1.98636	3.37405	6.29013	11.2206	18.4427	28.2289	38.6247	47.6147
24.74	1.17011	1.98578	3.3891	6.30988	11.2493	18.4968	28.2967	38.6691	47.6661
24.84	1.17987	1.98578	3.40277	6.33643	11.2942	18.5729	28.3572	38.7433	47.7247
24.94	1.18182	1.99164	3.42035	6.35205	11.345	18.6179	28.449	38.8097	47.7813
25.04	1.18671	2.00824	3.43109	6.37842	11.3811	18.6841	28.5281	38.872	47.8272
25.14	1.19745	2.00726	3.44574	6.40283	11.4211	18.7409	28.5936	38.9366	47.8712
25.24	1.19452	2.01996	3.45258	6.42529	11.4573	18.7927	28.6707	39.0177	47.9335
25.34	1.18866	2.0188	3.47015	6.44482	11.4885	18.8474	28.7313	39.0978	47.9854
25.44	1.19647	2.02386	3.48578	6.4624	11.5303	18.9196	28.8043	39.1564	48.0323
25.54	1.19354	2.03656	3.50238	6.49072	11.5754	18.9714	28.8709	39.2335	48.0684
25.64	1.20721	2.04242	3.51215	6.51416	11.6184	19.0417	28.9315	39.3019	48.1231
25.74	1.21307	2.05219	3.53168	6.53955	11.6536	19.1003	29.0018	39.3683	48.1778
25.84	1.21112	2.05414	3.53949	6.55713	11.6868	19.1491	29.0779	39.4511	48.2403
25.94	1.21014	2.07269	3.54828	6.5874	11.7307	19.2145	29.1668	39.5216	48.2948
26.04	1.22675	2.08148	3.56293	6.6001	11.7786	19.2702	29.2361	39.6007	48.3497
26.14	1.2326	2.09125	3.57739	6.62354	11.8235	19.3073	29.3143	39.6632	48.3926
26.24	1.24237	2.09125	3.59418	6.65869	11.8684	19.3698	29.4061	39.7335	48.4493
26.34	1.24432	2.10297	3.61176	6.68213	11.9114	19.4292	29.4686	39.8058	48.4962
26.44	1.24725	2.1059	3.60883	6.70459	11.9534	19.4821	29.5465	39.8575	48.544
26.54	1.2453	2.11761	3.6264	6.72607	11.9963	19.5446	29.6336	39.9357	48.5909
26.64	1.25214	2.11859	3.63519	6.74658	12.0227	19.5964	29.699	39.9921	48.6278
26.74	1.24921	2.12933	3.64984	6.7749	12.0627	19.6462	29.7527	40.0587	48.6651
26.84	1.26288	2.13519	3.65961	6.79834	12.0979	19.6872	29.8211	40.129	48.7139
26.94	1.26678	2.14691	3.67133	6.82178	12.1409	19.7536	29.8934	40.1779	48.7667
27.04	1.26385	2.14984	3.68402	6.83838	12.1829	19.7975	29.9471	40.2335	48.8087
27.14	1.26874	2.15668	3.6889	6.86475	12.2237	19.863	30.0164	40.299	48.8546
27.24	1.26678	2.15472	3.69672	6.87256	12.2678	19.9138	30.0789	40.3595	48.8917
27.34	1.27362	2.16547	3.70355	6.88916	12.3059	19.9714	30.1404	40.423	48.9286
27.44	1.27167	2.17914	3.72113	6.9165	12.3469	20.0397	30.2096	40.4726	48.9786
27.54	1.27069	2.17816	3.73578	6.93701	12.3967	20.0934	30.2586	40.5216	49.0167
27.64	1.28729	2.19086	3.75433	6.95947	12.4348	20.1519	30.3221	40.5851	49.0606
27.74	1.30292	2.20062	3.7641	6.98877	12.4797	20.2077	30.3787	40.6476	49.1133
27.84	1.30096	2.19867	3.78168	7.0083	12.5227	20.2604	30.4393	40.7023	49.1465
27.94	1.29315	2.20062	3.78363	7.02979	12.5598	20.3093	30.5115	40.7628	49.1758
28.04	1.29471	2.19827	3.80081	7.04697	12.5965	20.3596	30.5795	40.821	49.2106
28.14	1.30682	2.20453	3.80902	7.07471	12.6477	20.4128	30.6248	40.8691	49.2528
28.24	1.30682	2.21899	3.82269	7.09424	12.6926	20.4655	30.6951	40.9288	49.295
28.34	1.30194	2.2309	3.83344	7.10889	12.717	20.5173	30.7567	40.9845	49.3389
28.44	1.30176	2.22601	3.84808	7.1333	12.759	20.5671	30.8151	41.0323	49.3633
28.54	1.31659	2.23578	3.8559	7.15283	12.7911	20.6198	30.8807	41.0968	49.4024
28.64	1.31171	2.2348	3.86469	7.17218	12.8342	20.6696	30.9363	41.1407	49.4366
28.74	1.31268	2.2475	3.8891	7.1958	12.8606	20.7253	30.9979	41.1886	49.4747
28.84	1.32538	2.24261	3.89789	7.23193	12.8987	20.7809	31.0574	41.2431	49.5089
28.94	1.3244	2.2514	3.90863	7.25049	12.9348	20.8374	31.1268	41.2999	49.5438
29.04	1.3244	2.26508	3.92621	7.28369	12.968	20.8913	31.1854	41.3585	49.584
29.14	1.32733	2.26996	3.935	7.31006	12.9866	20.9313	31.2567	41.4064	49.6085
29.24	1.33026	2.27679	3.95746	7.32666	13.0208	20.9968	31.3377	41.4601	49.6446
29.34	1.33026	2.28656	3.96722	7.34619	13.05	21.0534	31.4022	41.5089	49.6817
29.44	1.34003	2.29633	3.97894	7.37939	13.095	21.1081	31.4666	41.5577	49.7149
29.54	1.33514	2.30707	3.98383	7.40186	13.1252	21.1833	31.5223	41.6036	49.7491
29.64	1.33612	2.30414	3.99927	7.4126	13.1497	21.2194	31.5779	41.6562	49.7813
29.74	1.33612	2.31	4.01215	7.42822	13.1829	21.2702	31.6385	41.712	49.8165
29.84	1.35468	2.32269	4.02484	7.45068	13.219	21.3415	31.7176	41.7657	49.8593
29.94	1.35468	2.33246	4.04828	7.47217	13.2542	21.3884	31.782	41.8146	49.8917
30.04	1.36444	2.34222	4.06586	7.4917	13.2854	21.4411	31.8367	41.8751	49.9405
30.14	1.36444	2.35199	4.07562	7.51123	13.3284	21.488	31.902	41.9435	49.9796
30.24	1.36444	2.36176	4.09515	7.54443	13.3655	21.5309	31.9637	41.9943	50.0206
30.34	1.37225	2.36957	4.10297	7.56201	13.3928	21.5962	32.0027	42.0372	50.0538
30.44	1.37616	2.38519	4.1264	7.56396	13.4358	21.6559	32.0555	42.0869	50.0928
30.54	1.37323	2.38226	4.13324	7.58057	13.4641	21.7116	32.117	42.1339	50.129
30.64	1.383	2.39203	4.14496	7.604	13.5079	21.7585	32.1717	42.1945	50.168
30.74	1.3869	2.4057	4.1684	7.63721	13.5461	21.821	32.2322	42.2687	50.2137
30.84	1.40448	2.42133	4.18402	7.65479	13.5793	21.8815	32.2869	42.3331	50.2501
30.94	1.3996	2.41644	4.19867	7.67529	13.6194	21.9431	32.3465	42.3947	50.2842
31.04	1.3996	2.42621	4.20844	7.69482	13.6545	21.986	32.3914	42.4376	50.3292
31.14	1.4035	2.43597	4.23187	7.71631	13.7131	22.0466	32.4559	42.5029	50.3643
31.24	1.41425	2.44476	4.24457	7.73096	13.7454	22.1003	32.5174	42.5519	50.3985
31.34	1.41815	2.45062	4.25433	7.76025	13.7786	22.1472	32.5604	42.5948	50.4286
31.44	1.42206	2.45844	4.26605	7.77783	13.8235	22.2104	32.6198	42.6437	50.4649
31.54	1.42889	2.46527	4.27875	7.78662	13.8635	22.2536	32.6883	42.6896	50.4991
31.64	1.41913	2.46332	4.27875	7.80615	13.9045	22.3083	32.743	42.7286	50.5362
31.74	1.41913	2.46722	4.28851	7.82568	13.9397	22.363	32.8074	42.7794	50.5753
31.84	1.43359	2.47699	4.30804	7.84521	13.9729	22.4177	32.868	42.8361	50.6046
31.94	1.43573	2.48578	4.31879	7.8501	14.0051	22.4636	32.9315	42.8878	50.6387
32.04	1.43573	2.5014	4.33441	7.87549	14.0489	22.5222	32.992	42.9406	50.6797
32.14	1.44354	2.49945	4.34222	7.89893	14.0872	22.5671	33.0565	42.9816	50.7079
32.24	1.43378	2.49945	4.35199	7.89893	14.1145	22.5905	33.0897	43.0117	50.7422
32.34	1.43085	2.51019	4.36273	7.92529	14.1545	22.6266	33.157	43.0665	50.7862
32.44	1.43475	2.50629	4.3725	7.94092	14.1858	22.6813	33.2008	43.1056	50.8135
32.54	1.43475	2.5141	4.39398	7.97021	14.2151	22.7212	33.2586	43.1349	50.8546
32.64	1.44159	2.52875	4.40082	7.98682	14.2551	22.7761	33.3104	43.2023	50.8809
32.74	1.43964	2.52679	4.40863	8.00635	14.2903	22.8132	33.367	43.2491	50.9141
32.84	1.44354	2.53656	4.4231	8.02588	14.3235	22.864	33.4178	43.298	50.954
32.94	1.45917	2.54633	4.43988	8.04541	14.3704	22.9069	33.4725	43.3488	50.9883
33.04	1.45428	2.54144	4.44006	8.06982	14.3948	22.9587	33.5223	43.4044	51.0303
33.14	1.46307	2.54633	4.44263	8.07471	14.4231	22.9987	33.5662	43.4445	51.0684
33.24	1.47089	2.55804	4.46136	8.11182	14.4622	23.0554	33.6248	43.4921	51.1055
33.34	1.47382	2.56097	4.47406	8.14014	14.4983	23.1032	33.6844	43.5548	51.1397
33.44	1.47382	2.57544	4.48578	8.15967	14.5334	23.1481	33.7469	43.6056	51.1737
33.54	1.48065	2.58734	4.49066	8.18994	14.5735	23.1979	33.7869	43.6495	51.209
33.64	1.4826	2.59515	4.49847	8.21338	14.6067	23.2507	33.8444	43.6984	51.2422
33.74	1.48065	2.58734	4.51019	8.2251	14.6348	23.2878	33.8943	43.7296	51.2657
33.84	1.48553	2.58948	4.51508	8.24365	14.6663	23.3376	33.9422	43.7853	51.294
33.94	1.48749	2.58441	4.52679	8.27295	14.6975	23.404	34.0145	43.8361	51.3417
34.04	1.50214	2.59906	4.54144	8.29736	14.7375	23.4557	34.0799	43.8859	51.3809
34.14	1.51483	2.60199	4.55609	8.32452	14.7854	23.5075	34.1473	43.9247	51.421
34.24	1.50995	2.60687	4.56488	8.34619	14.8157	23.5475	34.1873	43.9698	51.4493
34.34	1.50995	2.61664	4.58051	8.36768	14.8606	23.5964	34.2361	44.0206	51.4942
34.44	1.51581	2.6225	4.59613	8.3833	14.886	23.6491	34.2986	44.0656	51.5215
34.54	1.50995	2.61664	4.60004	8.40674	14.9153	23.6823	34.3475	44.1007	51.545
34.64	1.51581	2.6264	4.6098	8.43018	14.9504	23.7331	34.4061	44.1398	51.5848
34.74	1.52167	2.63812	4.62152	8.45947	14.9836	23.7886	34.4647	44.1906	51.6172
34.84	1.5246	2.65082	4.63617	8.48193	15.0198	23.8395	34.5114	44.2404	51.6553
34.94	1.53436	2.65082	4.6557	8.49756	15.0647	23.8942	34.5731	44.2833	51.6964
35.04	1.53436	2.66058	4.66547	8.51514	15.0862	23.9587	34.6434	44.3243	51.7198
35.14	1.53339	2.6557	4.67035	8.5376	15.1243	24.0046	34.6873	44.3546	51.7442
35.24	1.55585	2.68207	4.685	8.57568	15.1643	24.0622	34.7391	44.4052	51.7803
35.34	1.54608	2.6723	4.685	8.59131	15.1956	24.1091	34.7918	44.4454	51.7999
35.44	1.54608	2.68207	4.70453	8.61084	15.2385	24.154	34.8387	44.4962	51.83
35.54	1.55585	2.7016	4.72015	8.64209	15.2756	24.2087	34.8914	44.5548	51.8604
35.64	1.56952	2.71136	4.74554	8.66162	15.3088	24.2419	34.952	44.6056	51.8956
35.74	1.57538	2.71136	4.75531	8.68115	15.344	24.2985	35.0086	44.6544	51.9307
35.84	1.57636	2.71234	4.76605	8.68604	15.3704	24.3405	35.0428	44.6964	51.9512
35.94	1.57928	2.72504	4.77875	8.72607	15.4084	24.4059	35.1024	44.7482	51.9835
36.04	1.58905	2.73676	4.78851	8.73975	15.4495	24.4528	35.1559	44.8095	52.0147
36.14	1.57831	2.73969	4.7934	8.76807	15.4817	24.485	35.2068	44.8527	52.0333
36.24	1.57928	2.75238	4.81	8.78662	15.5147	24.527	35.2586	44.9005	52.0643
36.34	1.5744	2.74164	4.81488	8.80127	15.5559	24.5768	35.3123	44.9308	52.0899
36.44	1.58417	2.7514	4.82855	8.82471	15.5852	24.6276	35.3592	44.9796	52.1212
36.54	1.57831	2.75531	4.84808	8.854	15.6243	24.6511	35.4061	45.0284	52.1446
36.64	1.58807	2.76508	4.85785	8.85986	15.679	24.6862	35.4529	45.0773	52.1797
36.74	1.59979	2.77484	4.86957	8.87939	15.72	24.7409	35.5057	45.1183	52.2051
36.84	1.59979	2.78265	4.87933	8.90479	15.759	24.7819	35.5526	45.1679	52.2442
36.94	1.60077	2.78168	4.89789	8.9292	15.7854	24.8259	35.6004	45.2111	52.2784
37.04	1.59003	2.78656	4.90863	8.9458	15.8196	24.8667	35.6424	45.2394	52.3008
37.14	1.59979	2.79633	4.92816	8.9751	15.8391	24.9245	35.7068	45.2804	52.334
37.24	1.60956	2.80219	4.93793	8.99463	15.8801	24.9675	35.7654	45.3195	52.3633
37.34	1.61542	2.81	4.95941	9.01416	15.9231	25.0124	35.8221	45.3546	52.4032
37.44	1.62323	2.81586	4.96918	9.03564	15.9504	25.0632	35.8748	45.3898	52.4356
37.54	1.62714	2.82758	4.99066	9.06689	15.9915	25.11	35.9334	45.421	52.463
37.64	1.62714	2.83344	4.99652	9.07275	16.0188	25.1608	35.9635	45.4659	52.4825
37.74	1.6203	2.84027	5.01312	9.08936	16.0452	25.1891	36.0086	45.504	52.5049
37.84	1.62616	2.85394	5.02484	9.11279	16.0862	25.2438	36.0633	45.5411	52.5225
37.94	1.63885	2.86664	5.03949	9.13916	16.134	25.2936	36.1131	45.5773	52.5645
38.04	1.63885	2.8764	5.05902	9.17432	16.1692	25.3268	36.1658	45.6093	52.5899
38.14	1.64783	2.88422	5.07465	9.1958	16.2122	25.3854	36.2049	45.6476	52.6153
38.24	1.63397	2.87543	5.0932	9.21045	16.2288	25.4216	36.2469	45.6837	52.6299
38.34	1.64178	2.88519	5.10101	9.22803	16.2717	25.4704	36.2899	45.7228	52.6573
38.44	1.65057	2.89203	5.1098	9.24658	16.302	25.5241	36.3338	45.7609	52.6817
38.54	1.65936	2.90668	5.13422	9.28076	16.344	25.572	36.3817	45.8048	52.7089
38.64	1.6535	2.91058	5.14398	9.30029	16.3674	25.6266	36.4305	45.84	52.7393
38.74	1.65936	2.9223	5.15375	9.32959	16.4143	25.6724	36.4774	45.8732	52.7706
38.84	1.66132	2.92035	5.16156	9.3374	16.4417	25.7263	36.5086	45.9122	52.7979
38.94	1.6535	2.9223	5.16351	9.34912	16.4651	25.7595	36.5477	45.9435	52.8155
39.04	1.66327	2.93207	5.18304	9.38037	16.5042	25.8024	36.5906	45.9833	52.8506
39.14	1.65936	2.94183	5.19672	9.3999	16.5393	25.863	36.6473	46.0255	52.8799
39.24	1.66327	2.9516	5.22406	9.4292	16.5842	25.9079	36.691	46.0646	52.919
39.34	1.67499	2.96136	5.23383	9.44678	16.6135	25.9431	36.7488	46.1036	52.9483
39.44	1.66425	2.96429	5.24066	9.45361	16.6477	25.985	36.785	46.1281	52.959
39.54	1.6701	2.97601	5.26801	9.48486	16.6926	26.0241	36.8475	46.1691	52.9852
39.64	1.6701	2.98773	5.28754	9.50244	16.72	26.0671	36.9041	46.2081	53.0157
39.74	1.67206	2.97992	5.29535	9.49854	16.7512	26.1042	36.9354	46.2511	53.0372
39.84	1.68475	2.99652	5.3139	9.53076	16.7834	26.1481	36.993	46.2892	53.0694
39.94	1.68475	3.01801	5.33344	9.56006	16.8292	26.1813	37.0379	46.3251	53.1006
40.04	1.69061	3.01215	5.3432	9.58154	16.8655	26.2282	37.0828	46.3654	53.1299
40.14	1.6828	3.01996	5.36078	9.60889	16.8948	26.279	37.1356	46.4025	53.1573
40.24	1.68671	3.02386	5.36469	9.61865	16.9319	26.32	37.1746	46.4279	53.1671
40.34	1.67889	3.02972	5.3725	9.62842	16.9631	26.3591	37.2352	46.4689	53.1885
40.44	1.67206	3.03851	5.39575	9.64893	16.9934	26.3952	37.2791	46.5011	53.2071
40.54	1.68182	3.04828	5.41254	9.67432	17.0364	26.4292	37.3338	46.5421	53.2411
40.64	1.6828	3.04926	5.42328	9.68896	17.0745	26.4782	37.3758	46.5822	53.2686
40.74	1.69159	3.06	5.43207	9.70947	17.1067	26.5065	37.4178	46.6066	53.2872
40.84	1.68085	3.06293	5.435	9.72217	17.135	26.5427	37.4578	46.6251	53.3096
40.94	1.68671	3.06293	5.44476	9.75146	17.1663	26.5798	37.5114	46.674	53.3311
41.04	1.68085	3.06683	5.44867	9.76123	17.1799	26.6169	37.5438	46.6982	53.3546
41.14	1.68085	3.0766	5.47406	9.77686	17.2229	26.654	37.5828	46.7365	53.3936
41.24	1.68591	3.08636	5.48969	9.80615	17.2502	26.7067	37.6043	46.7794	53.4178
41.34	1.68866	3.10004	5.49945	9.82568	17.2698	26.7634	37.6473	46.8087	53.4542
41.44	1.68866	3.1059	5.50922	9.84131	17.2991	26.7966	37.6942	46.8458	53.4756
41.54	1.68378	3.11078	5.5141	9.85205	17.3254	26.8483	37.7283	46.8741	53.5001
41.64	1.68866	3.11566	5.51898	9.87646	17.3596	26.8962	37.7664	46.9083	53.5245
41.74	1.69531	3.12933	5.53461	9.89795	17.3948	26.9489	37.825	46.9415	53.5557
41.84	1.69843	3.13519	5.54828	9.91083	17.428	26.9997	37.866	46.9728	53.5878
41.94	1.70526	3.13812	5.56488	9.92041	17.4446	27.028	37.8983	47.0148	53.6075
42.04	1.70721	3.14398	5.5766	9.95166	17.4875	27.0729	37.951	47.046	53.627
42.14	1.71991	3.15668	5.58929	9.97412	17.51	27.1177	37.9832	47.0986	53.6612
42.24	1.71991	3.17035	5.59906	9.99561	17.5432	27.1638	38.0262	47.1407	53.6846
42.34	1.72968	3.18597	5.60882	10.0112	17.5803	27.2087	38.0731	47.1661	53.7159
42.44	1.72089	3.19867	5.61371	10.0161	17.6008	27.2546	38.1033	47.1906	53.7266
42.54	1.72382	3.2016	5.64008	10.0386	17.637	27.3024	38.1609	47.2228	53.7491
42.64	1.73358	3.21136	5.64398	10.0601	17.6624	27.3474	38.1961	47.2501	53.7784
42.74	1.74335	3.22113	5.65765	10.0894	17.7034	27.3923	38.2274	47.2931	53.8026
42.84	1.74725	3.23675	5.67328	10.1187	17.7276	27.447	38.2664	47.3224	53.835
42.94	1.74823	3.23578	5.67816	10.1353	17.761	27.4772	38.3065	47.3644	53.8477
43.04	1.74628	3.2475	5.67621	10.1528	17.7883	27.53	38.3494	47.3859	53.8829
43.14	1.74335	3.25629	5.69281	10.1792	17.8147	27.5622	38.3914	47.424	53.9092
43.24	1.75604	3.26117	5.69965	10.1958	17.843	27.6042	38.4432	47.4464	53.9356
43.34	1.76483	3.28168	5.71429	10.2202	17.8792	27.6481	38.4774	47.4833	53.9542
43.44	1.7746	3.28754	5.72406	10.2397	17.9241	27.6716	38.5301	47.5197	53.9835
43.54	1.77948	3.28656	5.72504	10.2642	17.9504	27.7214	38.5604	47.5402	54.0001
43.64	1.77655	3.2934	5.73578	10.271	17.9768	27.7595	38.5984	47.5763	54.0116
43.74	1.7746	3.30121	5.7475	10.2905	18.0159	27.7907	38.6403	47.6095	54.044
43.84	1.78241	3.30902	5.76117	10.3081	18.0334	27.8454	38.6766	47.6427	54.0733
43.94	1.78183	3.31821	5.77036	10.3368	18.0758	27.8741	38.7092	47.6812	54.0864
44.04	1.77557	3.31781	5.77582	10.3579	18.1028	27.9186	38.7596	47.7003	54.1114
44.14	1.78925	3.32758	5.79535	10.3618	18.1262	27.9577	38.8026	47.7355	54.1407
44.24	1.79901	3.3432	5.79144	10.3911	18.1555	27.9937	38.8397	47.7745	54.1641
44.34	1.81464	3.33929	5.79535	10.4204	18.1868	28.03	38.8787	47.8097	54.1903
44.44	1.80975	3.33832	5.80023	10.437	18.2053	28.0641	38.9188	47.84	54.212
44.54	1.81464	3.3432	5.81488	10.4517	18.2473	28.1003	38.9393	47.8702	54.2325
44.64	1.81659	3.35492	5.8266	10.4829	18.2786	28.1413	38.9803	47.8956	54.2637
44.74	1.82343	3.35199	5.83539	10.4897	18.3147	28.1696	39.0223	47.92	54.2901
44.84	1.83514	3.36176	5.85492	10.521	18.3459	28.2087	39.0672	47.9396	54.3155
44.94	1.83221	3.36859	5.86176	10.5278	18.386	28.2565	39.1053	47.9706	54.3262
45.04	1.83026	3.3764	5.87933	10.5552	18.4309	28.2975	39.1365	48.0011	54.3555
45.14	1.84198	3.38617	5.89105	10.5767	18.4719	28.3464	39.1736	48.0382	54.3868
45.24	1.84491	3.38324	5.90375	10.605	18.5159	28.4099	39.2117	48.0743	54.419
45.34	1.84979	3.38812	5.90863	10.6313	18.5403	28.4343	39.242	48.0948	54.4337
45.44	1.85663	3.39496	5.92328	10.6421	18.5667	28.4802	39.284	48.1271	54.4581
45.54	1.8576	3.4057	5.92816	10.6626	18.6028	28.5261	39.3201	48.1534	54.4735
45.64	1.8703	3.41449	5.95062	10.687	18.6467	28.57	39.3582	48.1818	54.503
45.74	1.8703	3.4223	5.97015	10.7104	18.676	28.6188	39.402	48.1954	54.5264
45.84	1.87421	3.4223	5.97406	10.73	18.7053	28.6599	39.4481	48.2345	54.5499
45.94	1.88788	3.43207	5.99554	10.7612	18.7346	28.6989	39.493	48.2697	54.5655
46.04	1.89374	3.44183	6.01508	10.771	18.7659	28.738	39.5281	48.295	54.5909
46.14	1.9035	3.4516	6.03461	10.7905	18.8049	28.7927	39.5594	48.3341	54.6163
46.24	1.91034	3.44672	6.03558	10.8052	18.8313	28.8444	39.5975	48.3546	54.6251
46.34	1.90448	3.45258	6.04535	10.8188	18.8645	28.8776	39.6268	48.3828	54.6485
46.44	1.90448	3.46234	6.06488	10.8403	18.8938	28.9186	39.6717	48.4113	54.6758
46.54	1.9162	3.47406	6.0766	10.8657	18.927	28.9636	39.7225	48.4464	54.6915
46.64	1.91913	3.48676	6.09906	10.894	18.9729	29.0134	39.7723	48.4845	54.7237
46.74	1.92889	3.48676	6.10883	10.9136	19.0198	29.0524	39.8016	48.5099	54.7393
46.84	1.93378	3.49164	6.11371	10.9302	19.0442	29.0983	39.8416	48.5441	54.7587
46.94	1.93573	3.50336	6.13245	10.9517	19.0754	29.1296	39.8885	48.5714	54.7813
47.04	1.9455	3.51703	6.14496	10.981	19.1067	29.1804	39.9236	48.5968	54.8087
47.14	1.95331	3.5307	6.15277	10.9985	19.134	29.2175	39.9666	48.6202	54.8204
47.24	1.96307	3.5307	6.1723	11.02	19.1536	29.2624	40.0115	48.6534	54.8458
47.34	1.96542	3.54086	6.19418	11.038	19.1774	29.3097	40.0588	48.6812	54.8716
47.44	1.97479	3.53851	6.21918	11.0591	19.2102	29.364	40.0963	48.7101	54.8946
47.54	1.97479	3.55023	6.22699	11.0864	19.2415	29.405	40.1365	48.7374	54.9239
47.64	1.98651	3.56	6.2348	11.1079	19.2727	29.446	40.1697	48.7706	54.9376
47.74	1.9953	3.57269	6.25922	11.1167	19.3147	29.4919	40.2078	48.8036	54.9698
47.84	1.99042	3.56781	6.26801	11.1255	19.3411	29.5222	40.2381	48.837	54.9903
47.94	1.9953	3.57269	6.27484	11.1401	19.3655	29.5485	40.2781	48.8556	54.9991
48.04	1.98651	3.57758	6.27972	11.1548	19.4036	29.5729	40.3084	48.8859	55.0262
48.14	1.9953	3.59222	6.29437	11.1812	19.4456	29.6227	40.3524	48.9161	55.0479
48.24	1.99042	3.59711	6.30902	11.2056	19.47	29.6628	40.3943	48.9406	55.0665
48.34	2.00018	3.60492	6.31879	11.2251	19.511	29.7038	40.4276	48.9796	55.0958
48.44	2.0119	3.61078	6.33051	11.2485	19.5422	29.735	40.4686	49.007	55.1172
48.54	2.00897	3.60785	6.34711	11.2515	19.5725	29.7614	40.5067	49.0333	55.1299
48.64	2.01874	3.61761	6.35492	11.2651	19.6096	29.7927	40.5516	49.0743	55.1456
48.74	2.0285	3.62738	6.35883	11.2847	19.6389	29.8317	40.5965	49.0978	55.1749
48.84	2.01971	3.63226	6.36371	11.311	19.6731	29.8679	40.617	49.1202	55.1856
48.94	2.02753	3.64203	6.37347	11.3306	19.7043	29.8874	40.6463	49.1437	55.1993
49.04	2.03729	3.64008	6.37543	11.3423	19.7258	29.9128	40.6744	49.1613	55.2208
49.14	2.04218	3.64886	6.39008	11.3628	19.7659	29.945	40.7156	49.2001	55.2549
49.24	2.05096	3.66156	6.40277	11.3794	19.8137	29.987	40.7479	49.2316	55.2755
49.34	2.04022	3.6684	6.40765	11.396	19.8381	30.0161	40.7781	49.2501	55.2803
49.44	2.04999	3.67816	6.41937	11.4116	19.8792	30.0446	40.8133	49.2892	55.3046
49.54	2.05487	3.68304	6.43402	11.4302	19.9133	30.069	40.8416	49.2999	55.3204
49.64	2.04999	3.67346	6.4389	11.4565	19.9444	30.0934	40.8738	49.3263	55.3448
49.74	2.05975	3.68597	6.44867	11.4761	19.9807	30.1384	40.9168	49.3497	55.3604
49.84	2.0578	3.69379	6.45648	11.4897	20.0198	30.1716	40.952	49.3732	55.3839
49.94	2.06659	3.70258	6.47504	11.5024	20.052	30.2057	40.9901	49.3917	55.4024
50.04	2.07147	3.71332	6.49164	11.5288	20.092	30.2458	41.0281	49.422	55.4327
50.14	2.07538	3.71722	6.49945	11.5464	20.1213	30.2829	41.0731	49.4591	55.4444
50.24	2.07343	3.72504	6.50726	11.564	20.1526	30.3259	41.1141	49.4865	55.4581
50.34	2.06171	3.72894	6.51117	11.5835	20.1721	30.3552	41.1453	49.5079	55.4776
50.44	2.06952	3.72113	6.51703	11.5854	20.1995	30.402	41.1746	49.5275	55.4893
50.54	2.06854	3.72406	6.52191	11.604	20.218	30.4343	41.2088	49.5519	55.5118
50.64	2.08124	3.74652	6.52875	11.6265	20.2366	30.4743	41.2567	49.5888	55.535
50.74	2.08124	3.75238	6.54242	11.6558	20.26	30.5173	41.2918	49.6173	55.5616
50.84	2.08612	3.7514	6.55316	11.6685	20.2864	30.5475	41.3112	49.6359	55.5801
50.94	2.08124	3.74652	6.55609	11.687	20.301	30.5739	41.3445	49.67	55.5967
51.04	2.091	3.75824	6.56	11.7018	20.3206	30.6169	41.3738	49.6993	55.6163
51.14	2.08514	3.75824	6.5639	11.7104	20.3459	30.6579	41.4031	49.7208	55.6358
51.24	2.09686	3.7641	6.58539	11.7417	20.3772	30.7028	41.45	49.7462	55.6514
51.34	2.09979	3.77679	6.59808	11.7642	20.4094	30.7526	41.4861	49.7843	55.6837
51.44	2.09491	3.77777	6.60297	11.7788	20.4358	30.777	41.5184	49.8048	55.6983
51.54	2.09882	3.77582	6.61859	11.8042	20.4534	30.8149	41.5516	49.8243	55.7139
51.64	2.1037	3.7807	6.62347	11.8188	20.4836	30.8522	41.5818	49.8429	55.7344
51.74	2.099	3.78656	6.63324	11.8442	20.5051	30.8972	41.617	49.8781	55.7489
51.84	2.1037	3.79242	6.64105	11.8618	20.5266	30.9245	41.6483	49.9015	55.7813
51.94	2.10645	3.79828	6.65277	11.8755	20.554	30.9675	41.6912	49.9191	55.7989
52.04	2.12518	3.79437	6.66449	11.9009	20.5872	30.9987	41.7283	49.9542	55.8282
52.14	2.11835	3.80707	6.67914	11.9136	20.5999	31.0368	41.7567	49.9728	55.835
52.24	2.13007	3.81293	6.6889	11.9409	20.6389	31.072	41.7918	49.999	55.8643
52.34	2.13513	3.81683	6.70843	11.9546	20.6584	31.1032	41.8211	50.0255	55.8799
52.44	2.11835	3.81213	6.70844	11.9741	20.6799	31.1266	41.8465	50.0392	55.8936
52.54	2.12811	3.82465	6.7182	11.9956	20.7092	31.1618	41.8914	50.0763	55.9131
52.64	2.12518	3.81781	6.7348	12.0122	20.7473	31.194	41.9217	50.1066	55.9258
52.74	2.13788	3.8266	6.7475	12.0347	20.7795	31.2321	41.952	50.1251	55.9542
52.84	2.13788	3.8266	6.75922	12.0444	20.803	31.2516	41.986	50.1447	55.9737
52.94	2.13983	3.83441	6.76703	12.0679	20.8518	31.2985	42.0359	50.1681	55.996
53.04	2.15253	3.83734	6.78754	12.1001	20.884	31.3366	42.0623	50.1847	56.0157
53.14	2.14667	3.83539	6.80707	12.1235	20.9094	31.3718	42.1014	50.2042	56.0235
53.24	2.15643	3.84515	6.81683	12.1411	20.9485	31.3913	42.1326	50.2238	56.043
53.34	2.15155	3.84613	6.83343	12.1597	20.9729	31.4196	42.1609	50.2423	56.0557
53.44	2.15643	3.84515	6.83832	12.1743	20.9993	31.4518	42.2029	50.2648	56.0743
53.54	2.15585	3.85629	6.85727	12.203	21.0319	31.4903	42.2258	50.2837	56.0932
53.64	2.17401	3.86859	6.87347	12.231	21.0754	31.5378	42.2674	50.3136	56.1153
53.74	2.17499	3.86761	6.88812	12.2456	21.1096	31.5767	42.2938	50.3341	56.1241
53.84	2.16913	3.87738	6.89984	12.2651	21.1389	31.6247	42.327	50.3556	56.1534
53.94	2.17889	3.88324	6.90961	12.2808	21.1702	31.654	42.3719	50.3751	56.1749
54.04	2.17401	3.88226	6.91449	12.2915	21.1946	31.6921	42.3885	50.4034	56.1856
54.14	2.1828	3.89105	6.92328	12.3101	21.2346	31.738	42.4207	50.4279	56.2089
54.24	2.18866	3.90668	6.9389	12.3354	21.26	31.777	42.4617	50.4552	56.2217
54.34	2.18866	3.90277	6.94867	12.3452	21.2893	31.8044	42.4734	50.4689	56.2354
54.44	2.19843	3.89691	6.95453	12.3765	21.3206	31.8474	42.5067	50.4943	56.251
54.54	2.19843	3.90863	6.95844	12.4058	21.3596	31.8825	42.532	50.5255	56.2745
54.64	2.1994	3.90961	6.96136	12.4165	21.3801	31.905	42.5584	50.5402	56.2833
54.74	2.20468	3.92465	6.98618	12.4315	21.4128	31.9435	42.5988	50.5708	56.3022
54.84	2.21796	3.93793	6.99554	12.4663	21.4397	31.9841	42.6356	50.5939	56.3253
54.94	2.21503	3.94006	6.99652	12.4829	21.468	32.0202	42.6697	50.6171	56.3419
55.04	2.22479	3.93109	7.0141	12.5005	21.4954	32.0593	42.692	50.6417	56.3692
55.14	2.21796	3.93793	7.01703	12.5073	21.5217	32.0798	42.7254	50.6583	56.3819
55.24	2.21503	3.95062	7.02582	12.5317	21.5461	32.1276	42.7479	50.6847	56.3985
55.34	2.22675	3.96234	7.03754	12.5435	21.5872	32.1608	42.7811	50.712	56.4227
55.44	2.23456	3.96039	7.04535	12.561	21.6047	32.1921	42.8123	50.7452	56.4376
55.54	2.23456	3.97211	7.06488	12.5747	21.636	32.237	42.8377	50.7706	56.4512
55.64	2.24139	3.97894	7.06781	12.5972	21.6526	32.2692	42.866	50.7911	56.4776
55.74	2.24432	4.0014	7.08441	12.6216	21.6848	32.3171	42.9119	50.8312	56.5001
55.84	2.24921	4.00629	7.09125	12.6362	21.6995	32.3434	42.9324	50.8361	56.5108
55.94	2.24921	4.01215	7.10101	12.646	21.7307	32.3669	42.9637	50.8693	56.5284
56.04	2.25409	4.0014	7.11566	12.6606	21.7551	32.3972	42.9822	50.8898	56.5469
56.14	2.25604	4.01312	7.12738	12.6782	21.7766	32.4401	43.0311	50.9171	56.5723
56.24	2.25897	4.02582	7.14008	12.6968	21.8108	32.4626	43.0535	50.9454	56.5948
56.34	2.26971	4.03461	7.14691	12.7173	21.8274	32.5034	43.0799	50.9659	56.6075
56.44	2.28827	4.0473	7.15961	12.7456	21.8596	32.5446	43.1063	51.004	56.6339
56.54	2.28632	4.05902	7.17133	12.7671	21.8967	32.5856	43.1395	51.0177	56.6514
56.64	2.28827	4.06683	7.17639	12.7866	21.9299	32.6149	43.1727	51.0392	56.6639
56.74	2.29999	4.0766	7.17914	12.7964	21.9592	32.6579	43.2059	51.0646	56.6866
56.84	2.29999	4.0766	7.19867	12.8159	21.9846	32.6931	43.2332	51.0986	56.7159
56.94	2.30585	4.08246	7.20844	12.8354	22.0198	32.7341	43.2762	51.131	56.7354
57.04	2.29608	4.08246	7.21429	12.853	22.0354	32.7595	43.3074	51.1564	56.7471
57.14	2.31464	4.09125	7.23285	12.8813	22.0657	32.8034	43.3424	51.1945	56.7696
57.24	2.30878	4.09515	7.23676	12.895	22.0793	32.8327	43.3729	51.2042	56.793
57.34	2.3205	4.09711	7.25043	12.9165	22.1106	32.864	43.408	51.2198	56.8165
57.44	2.31854	4.10492	7.25824	12.9341	22.1282	32.8932	43.4471	51.2394	56.8301
57.54	2.31854	4.11273	7.26801	12.9556	22.1594	32.9225	43.4822	51.2648	56.8438
57.64	2.32831	4.11078	7.27777	12.979	22.1926	32.9557	43.5018	51.2784	56.8594
57.74	2.32831	4.1264	7.2973	12.9946	22.2395	32.9929	43.5369	51.3038	56.8837
57.84	2.33807	4.13617	7.30707	13.0142	22.259	33.0222	43.5623	51.3175	56.9044
57.94	2.34003	4.14789	7.31879	13.0376	22.2805	33.0554	43.5975	51.3398	56.9376
58.04	2.35272	4.15082	7.3432	13.0601	22.3127	33.0876	43.6277	51.3634	56.9561
58.14	2.35272	4.16058	7.35767	13.0737	22.3538	33.1169	43.6609	51.3947	56.9698
58.24	2.3576	4.16547	7.36957	13.0942	22.3782	33.1374	43.6951	51.4152	56.9844
58.34	2.3537	4.16937	7.3891	13.1138	22.4133	33.1823	43.7225	51.4288	57.004
58.44	2.36346	4.185	7.39886	13.1353	22.4485	33.2155	43.742	51.4581	57.0196
58.54	2.36444	4.18988	7.40375	13.1499	22.4729	33.2477	43.7606	51.4728	57.0284
58.64	2.36639	4.19183	7.41547	13.1714	22.5159	33.279	43.7879	51.5001	57.0499
58.74	2.37616	4.20355	7.42719	13.1909	22.5354	33.3083	43.8121	51.5314	57.0655
58.84	2.36835	4.19574	7.4389	13.2046	22.5471	33.3356	43.8465	51.5372	57.0741
58.94	2.38397	4.21136	7.45453	13.23	22.5842	33.3766	43.8777	51.5634	57.1006
59.04	2.38788	4.21527	7.4682	13.2534	22.6077	33.402	43.8953	51.5841	57.1104
59.14	2.38788	4.21918	7.47797	13.2729	22.6417	33.4313	43.9363	51.6017	57.1241
59.24	2.38788	4.2348	7.48773	13.2944	22.6655	33.4548	43.9617	51.6251	57.1534
59.34	2.39999	4.24692	7.5018	13.3163	22.6901	33.4923	43.9973	51.6411	57.1714
59.44	2.4035	4.25043	7.51508	13.3433	22.7131	33.527	44.0281	51.6642	57.1885
59.54	2.4035	4.26019	7.52484	13.3647	22.7374	33.5563	44.0613	51.6935	57.21
59.64	2.41327	4.26996	7.53461	13.3706	22.7659	33.5876	44.0867	51.713	57.2296
59.74	2.41718	4.27972	7.55414	13.394	22.7952	33.6169	44.1102	51.7325	57.2452
59.84	2.4328	4.27972	7.5639	13.4194	22.8284	33.6509	44.1375	51.7626	57.2589
59.94	2.44257	4.29614	7.57367	13.439	22.8557	33.6747	44.1707	51.7853	57.2784
60.04	2.44257	4.31293	7.58539	13.4585	22.885	33.7017	44.1902	51.8048	57.2889
60.14	2.45428	4.31293	7.59515	13.48	22.9045	33.738	44.2156	51.8341	57.3155
60.24	2.45233	4.32465	7.60297	13.4976	22.9221	33.777	44.2496	51.8517	57.3174
60.34	2.4494	4.33343	7.6098	13.5044	22.9543	33.8073	44.2733	51.8781	57.3301
60.44	2.45819	4.32269	7.61469	13.519	22.9749	33.8376	44.2918	51.8888	57.3409
60.54	2.46503	4.33734	7.6391	13.5454	22.9993	33.864	44.326	51.9191	57.3614
60.64	2.46307	4.35492	7.64301	13.5649	23.0344	33.9108	44.3572	51.9425	57.379
60.74	2.47186	4.3598	7.65179	13.5874	23.0667	33.9567	44.3797	51.9716	57.3975
60.84	2.47284	4.37054	7.67425	13.5981	23.093	33.987	44.4197	51.9894	57.4141
60.94	2.47675	4.37445	7.69183	13.6138	23.1086	34.0104	44.4393	51.9972	57.4219
61.04	2.47772	4.37543	7.70844	13.6343	23.1428	34.0368	44.4656	52.0294	57.4424
61.14	2.48456	4.38226	7.72894	13.6509	23.175	34.069	44.492	52.046	57.459
61.24	2.4826	4.38031	7.74261	13.6685	23.1926	34.11	44.5193	52.0636	57.4727
61.34	2.47675	4.38617	7.74652	13.6821	23.2083	34.1413	44.5389	52.0831	57.4833
61.44	2.48944	4.39886	7.76117	13.7026	23.2405	34.1638	44.5633	52.1095	57.503
61.54	2.48944	4.39886	7.7807	13.73	23.26	34.1931	44.5875	52.1388	57.5167
61.64	2.49921	4.40863	7.79047	13.7515	23.2854	34.2282	44.6277	52.1564	57.5362
61.74	2.50897	4.40863	7.80023	13.7808	23.3206	34.2536	44.6551	52.1798	57.5518
61.84	2.50897	4.4184	7.81	13.8062	23.3401	34.2927	44.6883	52.1993	57.5655
61.94	2.51053	4.41995	7.81155	13.8272	23.3514	34.3157	44.7055	52.2212	57.5866
62.04	2.50897	4.42816	7.81976	13.8472	23.3948	34.3474	44.7234	52.2404	57.6065
62.14	2.5119	4.44086	7.83441	13.8696	23.4329	34.3874	44.7518	52.2706	57.6251
62.24	2.51874	4.43597	7.8432	13.8843	23.4475	34.4157	44.7859	52.2892	57.6339
62.34	2.51874	4.44574	7.85883	13.9038	23.4788	34.4509	44.8113	52.3087	57.6397
62.44	2.51874	4.45746	7.86859	13.9351	23.512	34.4821	44.8309	52.3341	57.6534
62.54	2.5285	4.46722	7.88812	13.9546	23.5374	34.5114	44.8563	52.3478	57.6737
62.64	2.52362	4.47211	7.89301	13.9595	23.5637	34.5405	44.8768	52.3624	57.6856
62.74	2.53769	4.48618	7.92075	13.9833	23.5973	34.5831	44.9143	52.398	57.7036
62.84	2.54803	4.50238	7.94476	14.021	23.628	34.6227	44.9578	52.4298	57.7296
62.94	2.55878	4.4975	7.94965	14.0356	23.6614	34.653	44.9725	52.4386	57.7462
63.04	2.55878	4.50726	7.96918	14.0649	23.6907	34.6843	45.0018	52.4542	57.7657
63.14	2.56366	4.51215	7.97406	14.0757	23.7092	34.7028	45.0203	52.4638	57.7862
63.24	2.56366	4.51215	7.98383	14.0854	23.7463	34.7321	45.0621	52.4943	57.7999
63.34	2.57343	4.52191	7.99359	14.1167	23.7659	34.7595	45.0984	52.5118	57.8155
63.44	2.57245	4.52875	8.01019	14.1255	23.7942	34.7839	45.117	52.5265	57.8243
63.54	2.57831	4.53851	8.01996	14.145	23.8215	34.8171	45.1443	52.5499	57.8438
63.64	2.57538	4.54535	8.02679	14.1636	23.8518	34.8395	45.1649	52.5626	57.8565
63.74	2.58319	4.55316	8.03461	14.1714	23.885	34.863	45.1883	52.5841	57.8702
63.84	2.58319	4.56293	8.04437	14.2007	23.9065	34.8884	45.2234	52.6056	57.8858
63.94	2.59296	4.57269	8.05414	14.2163	23.926	34.9177	45.2586	52.6212	57.9003
64.04	2.58807	4.57758	8.06879	14.2271	23.9446	34.9382	45.2772	52.6359	57.9161
64.14	2.59979	4.58344	8.08051	14.2368	23.9797	34.9733	45.3026	52.6495	57.9317
64.24	2.59979	4.58734	8.10004	14.2661	24.0051	34.9929	45.3338	52.6749	57.9454
64.34	2.591	4.59027	8.10101	14.2769	24.0315	35.0075	45.3582	52.6798	57.9561
64.44	2.6037	4.60297	8.10394	14.2896	24.054	35.0475	45.3963	52.7003	57.9786
64.54	2.61346	4.60297	8.12738	14.311	24.0891	35.0768	45.4217	52.7238	57.9844
64.64	2.61542	4.60999	8.14496	14.3325	24.1262	35.1022	45.449	52.7413	58.002
64.74	2.62616	4.61841	8.1557	14.353	24.1506	35.1306	45.4793	52.7665	58.0225
64.84	2.61835	4.62738	8.15765	14.3647	24.1799	35.152	45.4969	52.7755	58.0401
64.94	2.63007	4.62933	8.17133	14.3765	24.2014	35.1782	45.5242	52.8009	58.0557
65.04	2.633	4.64709	8.19379	14.4009	24.2336	35.2194	45.5506	52.8214	58.0743
65.14	2.63495	4.65179	8.19574	14.4185	24.259	35.2409	45.5877	52.837	58.0907
65.24	2.64764	4.66644	8.20844	14.4351	24.2893	35.277	45.6121	52.8693	58.1143
65.34	2.64764	4.67621	8.2182	14.4546	24.3088	35.3024	45.6317	52.8849	58.1319
65.44	2.64276	4.68109	8.22308	14.4614	24.338	35.3327	45.651	52.9034	58.1407
65.54	2.65253	4.69086	8.23285	14.481	24.3762	35.3581	45.6776	52.9308	58.1602
65.64	2.64609	4.69809	8.24008	14.498	24.3932	35.379	45.7004	52.9419	58.1733
65.74	2.63885	4.70258	8.25043	14.5063	24.4211	35.403	45.7244	52.9562	58.1856
65.84	2.64862	4.70648	8.26019	14.522	24.4407	35.4382	45.744	52.9698	58.2188
65.94	2.64178	4.71332	8.27679	14.5347	24.469	35.4704	45.7606	52.9923	58.2374
66.04	2.65057	4.72797	8.28949	14.5669	24.4915	35.5046	45.7889	53.005	58.254
66.14	2.64667	4.72992	8.29535	14.5825	24.5071	35.5202	45.8104	53.0265	58.2606
66.24	2.65448	4.73187	8.31293	14.6001	24.5364	35.5417	45.8318	53.0402	58.2774
66.34	2.65643	4.74359	8.3266	14.6099	24.5618	35.5905	45.869	53.0558	58.293
66.44	2.66913	4.74652	8.33929	14.6265	24.5901	35.613	45.8934	53.0841	58.3155
66.54	2.65936	4.74262	8.3393	14.646	24.6096	35.6266	45.8973	53.0841	58.3253
66.64	2.65936	4.74652	8.34906	14.6558	24.6311	35.6618	45.9324	53.1036	58.3409
66.74	2.66913	4.75629	8.35883	14.6772	24.6506	35.6872	45.9559	53.1181	58.3506
66.84	2.67792	4.76508	8.37738	14.6958	24.6829	35.7214	45.9861	53.1359	58.3731
66.94	2.67889	4.77582	8.38812	14.7261	24.7209	35.7516	46.0125	53.1603	58.3956
67.04	2.68866	4.78363	8.39789	14.7456	24.7502	35.7829	46.0359	53.1759	58.4112
67.14	2.68475	4.78754	8.4057	14.7573	24.7698	35.8122	46.0613	53.1954	58.4249
67.24	2.68866	4.7973	8.41351	14.7769	24.8049	35.8532	46.0828	53.215	58.4444
67.34	2.68573	4.80414	8.4223	14.7985	24.8274	35.8796	46.0994	53.2277	58.4571
67.44	2.69843	4.81683	8.42914	14.814	24.8596	35.9118	46.1219	53.256	58.4737
67.54	2.69257	4.82074	8.43305	14.8394	24.8733	35.9372	46.1356	53.2599	58.4835
67.64	2.70233	4.83051	8.45258	14.8589	24.8987	35.9665	46.1551	53.2736	58.4932
67.74	2.70428	4.84222	8.46429	14.8901	24.9358	35.988	46.1688	53.3009	58.5116
67.84	2.71405	4.85199	8.47015	14.9097	24.9631	36.0173	46.1863	53.3087	58.5303
67.94	2.71503	4.85297	8.46918	14.9243	24.9797	36.0515	46.2155	53.3292	58.5411
68.04	2.71307	4.86078	8.49261	14.9438	25.0032	36.0847	46.2459	53.3488	58.5684
68.14	2.72382	4.86176	8.50336	14.9585	25.0334	36.1071	46.2723	53.3693	58.585
68.24	2.73358	4.87152	8.52289	14.9839	25.0647	36.1411	46.3074	53.3888	58.5987
68.34	2.72479	4.8764	8.52777	15.0005	25.0891	36.1725	46.3221	53.4073	58.6094
68.44	2.73065	4.88422	8.53754	15.0259	25.1106	36.196	46.3455	53.4269	58.6251
68.54	2.74335	4.89105	8.55414	15.0483	25.1448	36.2282	46.3777	53.4435	58.6456
68.64	2.73456	4.89594	8.56879	15.061	25.1594	36.2526	46.3963	53.464	58.6544
68.74	2.73749	4.90668	8.57367	15.0737	25.1877	36.2829	46.4305	53.4865	58.6788
68.84	2.74823	4.91351	8.57855	15.0942	25.2239	36.3132	46.4627	53.5031	58.6895
68.94	2.75995	4.91742	8.59808	15.1235	25.2454	36.3425	46.4822	53.5245	58.6993
69.04	2.76093	4.91254	8.61469	15.1362	25.2639	36.3591	46.5067	53.5341	58.7178
69.14	2.76913	4.92191	8.62875	15.164	25.2878	36.388	46.5324	53.565	58.7436
69.24	2.76111	4.92133	8.64105	15.1802	25.3157	36.4069	46.5486	53.5714	58.7657
69.34	2.76385	4.94086	8.65472	15.2017	25.345	36.4382	46.5721	53.5909	58.7755
69.44	2.77167	4.95258	8.67816	15.2192	25.3762	36.4694	46.6111	53.6027	58.7872
69.54	2.76621	4.96274	8.68832	15.2431	25.4176	36.4991	46.6311	53.6284	58.8071
69.64	2.77557	4.97797	8.7016	15.2661	25.4465	36.5339	46.6639	53.6476	58.8204
69.74	2.77655	4.97113	8.7135	15.2808	25.469	36.5505	46.6902	53.6681	58.8339
69.84	2.7746	4.97308	8.71429	15.3022	25.4963	36.5778	46.7098	53.6818	58.8585
69.94	2.78241	4.9848	8.73187	15.3237	25.5276	36.611	46.7313	53.7032	58.8702
70.04	2.78241	4.98871	8.73187	15.3452	25.5432	36.6247	46.7547	53.7111	58.8741
70.14	2.78339	4.99945	8.74652	15.3735	25.5676	36.6589	46.785	53.7433	58.8887
70.24	2.78534	5.0014	8.75043	15.3911	25.5911	36.6784	46.8182	53.755	58.9005
70.34	2.7912	5.00336	8.76019	15.4146	25.6125	36.6999	46.8338	53.7765	58.9219
70.44	2.78241	5.00238	8.77094	15.4097	25.6467	36.7184	46.8484	53.7911	58.9288
70.54	2.78632	5.01019	8.78461	15.4233	25.6663	36.7497	46.8797	53.8009	58.9522
70.64	2.78729	5.00922	8.78754	15.4333	25.6887	36.7741	46.8943	53.8116	58.959
70.74	2.78729	5.01508	8.80121	15.4458	25.7122	36.8034	46.9178	53.837	58.9669
70.84	2.78827	5.01605	8.81781	15.4604	25.7483	36.822	46.9481	53.8536	58.9796
70.94	2.7951	5.03265	8.83441	15.4751	25.7708	36.8522	46.9666	53.8741	59.0001
71.04	2.79413	5.02777	8.84515	15.4956	25.7952	36.8766	46.9871	53.879	59.0069
71.14	2.79568	5.03793	8.84555	15.5038	25.8151	36.8985	47.0012	53.8853	59.0112
71.24	2.80487	5.05023	8.86566	15.5278	25.8567	36.9186	47.0291	53.9113	59.0372
71.34	2.80389	5.05237	8.87836	15.5444	25.8792	36.9411	47.0418	53.924	59.044
71.44	2.80975	5.05707	8.88617	15.5659	25.8979	36.9704	47.0692	53.9396	59.0714
71.54	2.81561	5.06293	8.90179	15.5835	25.9202	36.9938	47.0828	53.965	59.0928
71.64	2.81073	5.07172	8.90198	15.5981	25.9446	37.0182	47.0994	53.9698	59.0977
71.74	2.81268	5.07562	8.91254	15.6099	25.9739	37.0475	47.1268	53.9991	59.1016
71.84	2.82245	5.06976	8.93597	15.6392	26.0168	37.0768	47.1541	54.0128	59.1231
71.94	2.8244	5.07758	8.93793	15.6606	26.0286	37.0964	47.1658	54.0226	59.1348
72.04	2.81268	5.07367	8.94379	15.6685	26.0461	37.1296	47.1893	54.0402	59.1465
72.14	2.82382	5.09653	8.95883	15.6991	26.0788	37.1661	47.2219	54.0572	59.1635
72.24	2.83319	5.10004	8.96625	15.7097	26.0959	37.1872	47.243	54.0822	59.1788
72.34	2.8371	5.10394	8.98187	15.7222	26.1272	37.2204	47.2664	54.1064	59.1885
72.44	2.83847	5.11234	8.99106	15.7333	26.1422	37.2452	47.2658	54.1187	59.2036
72.54	2.83221	5.10883	8.99652	15.7563	26.1672	37.2722	47.2947	54.1281	59.2227
72.64	2.83728	5.12836	9.01215	15.7739	26.1926	37.2956	47.3143	54.1476	59.2325
72.74	2.84003	5.13422	9.01801	15.7974	26.2219	37.3249	47.3358	54.1691	59.2462
72.84	2.84589	5.14398	9.03168	15.8228	26.2473	37.3561	47.3651	54.1788	59.2696
72.94	2.84003	5.14398	9.0473	15.8384	26.2727	37.3952	47.3846	54.1984	59.2735
73.04	2.84491	5.15277	9.04828	15.8511	26.2991	37.4274	47.4109	54.2052	59.2803
73.14	2.84296	5.16058	9.07367	15.8726	26.3323	37.4704	47.4442	54.2365	59.3077
73.24	2.84296	5.17035	9.07367	15.8843	26.3635	37.4958	47.4754	54.2482	59.3174
73.34	2.85174	5.17914	9.09143	15.8911	26.3918	37.53	47.4979	54.2726	59.336
73.44	2.85117	5.18442	9.09946	15.914	26.401	37.5548	47.5188	54.2779	59.3432
73.54	2.86151	5.1842	9.11957	15.938	26.4329	37.5964	47.5447	54.298	59.3536
73.64	2.87128	5.1889	9.14105	15.9536	26.4583	37.6354	47.574	54.3116	59.3672
73.74	2.86835	5.20551	9.15765	15.9604	26.4846	37.6657	47.5945	54.338	59.3936
73.84	2.87323	5.21039	9.16254	15.981	26.5051	37.694	47.6268	54.3605	59.4044
73.94	2.87518	5.22211	9.17426	15.988	26.5168	37.7097	47.6385	54.3663	59.4102
74.04	2.88632	5.24301	9.19907	16.0116	26.5514	37.756	47.6731	54.397	59.4409
74.14	2.88104	5.24554	9.21136	16.0278	26.5891	37.7858	47.6834	54.4073	59.4376
74.24	2.88885	5.24945	9.22699	16.0474	26.6028	37.8093	47.7186	54.4269	59.4571
74.34	2.88104	5.25726	9.23871	16.0649	26.6301	37.8444	47.742	54.4366	59.4708
74.44	2.89276	5.26898	9.25043	16.0864	26.6489	37.8659	47.7682	54.462	59.4922
74.54	2.90076	5.27777	9.27289	16.1108	26.6741	37.8981	47.7996	54.4806	59.4991
74.64	2.89081	5.27484	9.27777	16.1235	26.7004	37.9147	47.8162	54.4913	59.5118
74.74	2.88885	5.27679	9.27972	16.1353	26.72	37.9382	47.8338	54.505	59.5196
74.84	2.90057	5.28461	9.29144	16.1567	26.7512	37.9616	47.8592	54.5265	59.536
74.94	2.9082	5.28949	9.3139	16.1694	26.7834	37.9919	47.8777	54.5431	59.5577
75.04	2.92538	5.29379	9.32407	16.1913	26.8014	38.0196	47.8899	54.5611	59.5678
75.14	2.92126	5.29437	9.34027	16.2114	26.8157	38.0436	47.9139	54.5714	59.5821
75.24	2.9162	5.29633	9.34613	16.2231	26.8508	38.071	47.9412	54.5968	59.5997
75.34	2.92871	5.30023	9.3559	16.2407	26.8743	38.0925	47.9588	54.6105	59.6114
75.44	2.94061	5.29926	9.36078	16.2456	26.8909	38.113	47.9734	54.6193	59.6221
75.54	2.93591	5.29926	9.37055	16.2671	26.9104	38.1481	47.9891	54.6349	59.6358
75.64	2.94531	5.31097	9.39203	16.2788	26.9319	38.1755	48.0164	54.6583	59.6534
75.74	2.95251	5.31586	9.40668	16.313	26.9524	38.2038	48.0311	54.6777	59.67
75.84	2.94824	5.32367	9.41449	16.3208	26.97	38.2292	48.0526	54.6925	59.6719
75.94	2.95526	5.31897	9.42426	16.3403	27.0051	38.239	48.0682	54.7062	59.6876
76.04	2.96423	5.32367	9.43793	16.354	27.0266	38.2651	48.0955	54.7238	59.7032
76.14	2.96484	5.3266	9.45062	16.3804	27.0393	38.2946	48.1141	54.7501	59.7217
76.24	2.966	5.33051	9.45453	16.3862	27.0549	38.3122	48.1219	54.7599	59.7296
76.34	2.966	5.33636	9.46429	16.4038	27.0745	38.3395	48.1473	54.7755	59.7491
76.44	2.97968	5.34222	9.47992	16.4194	27.094	38.363	48.1609	54.795	59.7647
76.54	2.99139	5.35785	9.49359	16.4468	27.1096	38.3845	48.1824	54.8165	59.7842
76.64	2.98553	5.36176	9.50336	16.4604	27.1233	38.4118	48.202	54.8243	59.7889
76.74	2.98553	5.36176	9.51508	16.48	27.1448	38.4313	48.2176	54.8439	59.8057
76.84	2.99921	5.37152	9.51508	16.4995	27.169	38.4626	48.2321	54.8595	59.8096
76.94	3.01093	5.38715	9.5307	16.5151	27.2014	38.4938	48.2586	54.879	59.837
77.04	3.00995	5.38617	9.53949	16.5239	27.22	38.5163	48.2869	54.8937	59.8516
77.14	3.01776	5.39984	9.55316	16.5493	27.2454	38.5495	48.3104	54.9073	59.8692
77.24	3.00995	5.39594	9.54926	16.5552	27.2512	38.5581	48.3162	54.9101	59.8653
77.34	3.0246	5.39691	9.55414	16.5796	27.2795	38.5895	48.3484	54.9318	59.8897
77.44	3.0285	5.40472	9.56781	16.5991	27.3049	38.6188	48.3621	54.9454	59.9092
77.54	3.03436	5.41058	9.58344	16.6108	27.3303	38.6423	48.3817	54.9708	59.9249
77.64	3.04608	5.42426	9.59515	16.6323	27.3577	38.6716	48.4031	54.9865	59.9307
77.74	3.05096	5.435	9.6059	16.647	27.3782	38.6862	48.4244	55.0031	59.9473
77.84	3.05389	5.43207	9.61469	16.6694	27.3987	38.7087	48.452	55.0138	59.9491
77.94	3.06366	5.44183	9.61859	16.6792	27.426	38.7419	48.4715	55.0314	59.9698
78.04	3.06131	5.44925	9.63187	16.6983	27.453	38.7708	48.4906	55.0427	59.985
78.14	3.05292	5.45062	9.63324	16.7095	27.468	38.7917	48.4979	55.0538	59.9942
78.24	3.05682	5.45062	9.64301	16.7239	27.4934	38.8171	48.5213	55.0734	60.0059
78.34	3.06268	5.46039	9.65277	16.7407	27.5149	38.8405	48.5408	55.089	60.0196
78.44	3.07733	5.47894	9.65765	16.7651	27.5432	38.8727	48.575	55.1075	60.044
78.54	3.08124	5.49457	9.66742	16.7847	27.5686	38.8923	48.5945	55.1279	60.0538
78.64	3.09003	5.50922	9.68011	16.7993	27.5911	38.9284	48.6248	55.1593	60.0762
78.74	3.0871	5.50629	9.69086	16.8159	27.6096	38.9411	48.6364	55.1603	60.0889
78.84	3.09491	5.5141	9.69476	16.8374	27.6311	38.9606	48.6551	55.174	60.0917
78.94	3.09198	5.52563	9.70355	16.8501	27.6536	38.9811	48.6815	55.1945	60.1055
79.04	3.09668	5.54242	9.71722	16.8696	27.677	39.0065	48.701	55.2042	60.1192
79.14	3.11346	5.54047	9.7309	16.8892	27.7024	39.0241	48.7244	55.2316	60.1231
79.24	3.11053	5.5473	9.73773	16.9058	27.719	39.0407	48.7469	55.2443	60.1358
79.34	3.11249	5.55511	9.74554	16.9136	27.7405	39.0602	48.7645	55.256	60.1534
79.44	3.1203	5.55707	9.76196	16.9351	27.7776	39.0864	48.7859	55.2736	60.171
79.54	3.1203	5.56683	9.77875	16.9565	27.7893	39.113	48.8152	55.2892	60.1846
79.64	3.11835	5.57465	9.78656	16.9741	27.8167	39.1306	48.8426	55.3126	60.2022
79.74	3.11249	5.56409	9.79242	16.9878	27.835	39.1462	48.8641	55.3204	60.212
79.84	3.12714	5.57251	9.80316	17.0083	27.8625	39.1667	48.8834	55.3409	60.2266
79.94	3.13495	5.5932	9.81488	17.0298	27.8899	39.1979	48.908	55.3585	60.2383
80.04	3.13788	5.59613	9.81781	17.0444	27.9182	39.2165	48.9149	55.3661	60.2374
80.14	3.13495	5.5932	9.82855	17.0513	27.9348	39.239	48.9412	55.38	60.2481
80.24	3.15155	5.6098	9.85101	17.0776	27.9768	39.2692	48.9637	55.4025	60.2753
80.34	3.15643	5.62054	9.87152	17.0884	28.0032	39.2995	48.9901	55.423	60.2872
80.44	3.16913	5.62152	9.87836	17.1167	28.01	39.322	49.0067	55.4396	60.3018
80.54	3.16034	5.63226	9.88519	17.1313	28.0344	39.3483	49.0272	55.4503	60.3106
80.64	3.1619	5.63968	9.89261	17.1485	28.0575	39.3557	49.0443	55.4577	60.3278
80.74	3.16229	5.63617	9.90277	17.1606	28.0793	39.3815	49.0506	55.4679	60.3301
80.84	3.16327	5.65082	9.91351	17.1714	28.0979	39.402	49.0711	55.4825	60.3389
80.94	3.17303	5.66254	9.92328	17.1909	28.1233	39.4372	49.0867	55.4982	60.3585
81.04	3.16815	5.65765	9.92816	17.1958	28.1399	39.4518	49.1053	55.5089	60.3594
81.14	3.16815	5.66742	9.93793	17.2153	28.1692	39.4714	49.1307	55.5343	60.3731
81.24	3.17792	5.66351	9.94769	17.2446	28.1926	39.4968	49.1404	55.5382	60.3926
81.34	3.17304	5.66254	9.95844	17.2612	28.2131	39.5173	49.157	55.5587	60.3936
81.44	3.17303	5.6723	9.97406	17.2808	28.2346	39.5407	49.1863	55.5732	60.4081
81.54	3.1828	5.68597	9.98383	17.3003	28.2542	39.5661	49.2106	55.59	60.4307
81.64	3.1828	5.69183	9.99359	17.3198	28.2776	39.5876	49.2371	55.6036	60.4464
81.74	3.1828	5.7016	10.0034	17.3413	28.3127	39.6169	49.2625	55.631	60.4503
81.84	3.19061	5.7016	10.0229	17.3608	28.3245	39.6403	49.2879	55.6447	60.4796
81.94	3.19452	5.71136	10.0327	17.3901	28.3538	39.6774	49.3113	55.6642	60.4893
82.04	3.20428	5.72113	10.0483	17.4116	28.3772	39.697	49.3367	55.6798	60.5049
82.14	3.1994	5.72797	10.059	17.4165	28.3977	39.7116	49.3533	55.6886	60.5137
82.24	3.1994	5.72797	10.0786	17.4458	28.429	39.7311	49.3631	55.7081	60.5294
82.34	3.20917	5.73773	10.0883	17.4509	28.4485	39.7526	49.3768	55.7277	60.543
82.44	3.21893	5.73773	10.102	17.4731	28.468	39.7866	49.4022	55.7374	60.5645
82.54	3.21405	5.74262	10.1127	17.48	28.4874	39.7985	49.4207	55.7529	60.5702
82.64	3.20819	5.75043	10.1303	17.4976	28.5139	39.8259	49.4461	55.7697	60.585
82.74	3.20428	5.74262	10.1303	17.4995	28.5354	39.8434	49.4481	55.7755	60.587
82.84	3.20428	5.74847	10.1342	17.519	28.5549	39.8688	49.4676	55.795	60.6006
82.94	3.21014	5.74847	10.1401	17.5347	28.5725	39.8942	49.4832	55.8107	60.6124
83.04	3.21307	5.7514	10.1528	17.5591	28.595	39.9206	49.5057	55.8234	60.629
83.14	3.22284	5.76117	10.1664	17.5786	28.6098	39.9479	49.5311	55.8488	60.6485
83.24	3.22284	5.77094	10.1918	17.5981	28.6223	39.9772	49.5565	55.8624	60.6641
83.34	3.23163	5.76801	10.1987	17.6147	28.6456	39.9938	49.5731	55.8751	60.6749
83.44	3.23456	5.7807	10.2133	17.6392	28.675	40.0182	49.5994	55.8937	60.6837
83.54	3.22577	5.78754	10.2182	17.644	28.6897	40.0368	49.6219	55.9044	60.6944
83.64	3.22382	5.78754	10.2377	17.6733	28.7092	40.0622	49.6414	55.9181	60.71
83.74	3.23553	5.80707	10.2475	17.6929	28.7288	40.0817	49.6609	55.9376	60.7237
83.84	3.23358	5.80707	10.2573	17.7104	28.7502	40.1052	49.6844	55.9532	60.7432
83.94	3.24921	5.81683	10.267	17.7144	28.7737	40.1325	49.7117	55.9579	60.7628
84.04	3.24139	5.81879	10.269	17.7261	28.801	40.1442	49.7137	55.9708	60.7753
84.14	3.24432	5.83148	10.2836	17.7485	28.8254	40.1706	49.7361	55.9894	60.7852
84.24	3.25409	5.83655	10.2934	17.7642	28.8547	40.196	49.7459	56.0031	60.7989
84.34	3.24432	5.83423	10.3032	17.77	28.8547	40.2175	49.7557	56.0089	60.7989
84.44	3.25604	5.85022	10.3149	17.7915	28.8762	40.239	49.7791	56.0265	60.8165
84.54	3.25311	5.85394	10.3256	17.812	28.9084	40.2536	49.7996	56.047	60.8331
84.64	3.24628	5.84906	10.3344	17.8208	28.9211	40.28	49.7986	56.0519	60.8282
84.74	3.24921	5.8559	10.3471	17.8315	28.9495	40.3024	49.8258	56.0685	60.8448
84.84	3.25897	5.8559	10.3588	17.8452	28.9788	40.3259	49.8524	56.0782	60.8546
84.94	3.25409	5.85687	10.3637	17.8599	28.9954	40.3366	49.8572	56.089	60.8653
85.04	3.26385	5.86078	10.3735	17.8794	29.0149	40.3561	49.869	56.1027	60.879
85.14	3.25662	5.86801	10.3807	17.8925	29.0319	40.3751	49.886	56.1205	60.8921
85.24	3.25662	5.86917	10.3858	17.9034	29.0467	40.3946	49.9008	56.1228	60.901
85.34	3.26523	5.87387	10.4041	17.9218	29.0768	40.42	49.9192	56.1431	60.9155
85.44	3.27069	5.8891	10.4194	17.9468	29.1018	40.445	49.95	56.1622	60.9354
85.54	3.2785	5.89691	10.4389	17.9644	29.1194	40.4782	49.9734	56.1759	60.9522
85.64	3.2785	5.90668	10.4448	17.9761	29.1409	40.5036	49.9832	56.1896	60.9659
85.74	3.28827	5.91644	10.4584	17.9956	29.1604	40.5231	50.0027	56.1954	60.9854
85.84	3.28827	5.91254	10.4584	18.0151	29.1897	40.5466	50.0223	56.2052	61.001
85.94	3.28534	5.91351	10.475	18.0317	29.2063	40.571	50.0311	56.2159	60.9981
86.04	3.29315	5.92133	10.4828	18.061	29.2258	40.5983	50.0486	56.2296	61.0098
86.14	3.29901	5.93109	10.4907	18.0806	29.2551	40.6179	50.0721	56.2433	61.0352
86.24	3.28729	5.935	10.4887	18.0845	29.2688	40.6315	50.0916	56.2589	61.0391
86.34	3.29452	5.94418	10.5057	18.0976	29.2975	40.6505	50.1086	56.272	61.0503
86.44	3.29803	5.94379	10.519	18.1147	29.3206	40.6774	50.1238	56.2892	61.0714
86.54	3.3078	5.94769	10.5287	18.1362	29.344	40.7028	50.1375	56.295	61.085
86.64	3.31268	5.95258	10.5336	18.1509	29.3645	40.7175	50.158	56.2999	61.086
86.74	3.31073	5.96429	10.5551	18.1626	29.3879	40.7507	50.1697	56.3156	61.1114
86.84	3.30975	5.97504	10.5717	18.1909	29.4124	40.779	50.1942	56.3361	61.1319
86.94	3.31952	5.97699	10.5854	18.2163	29.426	40.8024	50.2137	56.3486	61.1339
87.04	3.32928	5.98676	10.5893	18.2222	29.4397	40.8239	50.2371	56.3654	61.1495
87.14	3.33124	5.99847	10.601	18.2378	29.4729	40.8454	50.2547	56.3771	61.1659
87.24	3.33612	6.00531	10.6157	18.2524	29.4875	40.86	50.2635	56.3878	61.1778
87.34	3.33905	6.00824	10.6284	18.2651	29.51	40.8825	50.2918	56.4064	61.1964
87.44	3.34882	6.01801	10.6498	18.2866	29.5295	40.902	50.3133	56.4161	61.2022
87.54	3.34882	6.02386	10.6557	18.3062	29.551	40.9138	50.3231	56.4259	61.2217
87.64	3.33905	6.01801	10.6635	18.3062	29.551	40.9372	50.3328	56.4298	61.2159
87.74	3.35077	6.02972	10.6811	18.3276	29.5823	40.9548	50.3484	56.4474	61.2335
87.84	3.35565	6.03967	10.7016	18.3481	29.6067	40.9792	50.3748	56.4718	61.252
87.94	3.36346	6.04047	10.7055	18.3501	29.6262	40.9987	50.3904	56.4816	61.2657
88.04	3.35858	6.04535	10.7104	18.3667	29.6409	41.0134	50.4129	56.4806	61.2706
88.14	3.36835	6.05707	10.7162	18.3862	29.6604	41.0329	50.4324	56.4962	61.2842
88.24	3.37323	6.04828	10.7153	18.3911	29.675	41.0515	50.4412	56.505	61.2852
88.34	3.36932	6.05219	10.725	18.4067	29.6946	41.0788	50.4666	56.5206	61.3008
88.44	3.37225	6.05902	10.7369	18.4116	29.7131	41.0954	50.4852	56.5372	61.3038
88.54	3.37518	6.07172	10.7426	18.438	29.7356	41.1179	50.5018	56.5538	61.3204
88.64	3.37714	6.08344	10.7543	18.4536	29.7571	41.153	50.5291	56.5753	61.338
88.74	3.38788	6.09418	10.7631	18.4741	29.7893	41.1813	50.5399	56.5939	61.3487
88.84	3.38495	6.09711	10.7739	18.4907	29.8	41.1882	50.5565	56.6007	61.3594
88.94	3.37518	6.08148	10.7778	18.4888	29.8254	41.2077	50.5612	56.6046	61.3653
89.04	3.3869	6.10297	10.7914	18.5044	29.8606	41.2331	50.5916	56.6222	61.377
89.14	3.39569	6.1059	10.7983	18.5171	29.8811	41.2634	50.6043	56.6349	61.3936
89.24	3.38495	6.11273	10.8129	18.5317	29.9055	41.2682	50.6131	56.6437	61.4044
89.34	3.39706	6.12485	10.827	18.5536	29.9274	41.2901	50.6408	56.6617	61.4184
89.44	3.3996	6.14105	10.8393	18.5815	29.9573	41.3161	50.657	56.6779	61.4346
89.54	3.40253	6.14984	10.852	18.6001	29.9836	41.3394	50.6697	56.6913	61.4532
89.64	3.40839	6.15179	10.8578	18.6157	29.9993	41.3542	50.6815	56.7062	61.459
89.74	3.3996	6.14691	10.8647	18.6265	30.0198	41.3649	50.6844	56.7072	61.4647
89.84	3.40936	6.15668	10.8686	18.6479	30.051	41.3942	50.7039	56.7208	61.4815
89.94	3.41132	6.1684	10.8823	18.6694	30.0627	41.4157	50.7254	56.7482	61.4932
90.04	3.42206	6.17914	10.895	18.6919	30.0989	41.4401	50.742	56.7648	61.5079
90.14	3.42596	6.17328	10.9047	18.7114	30.1243	41.4597	50.7674	56.7804	61.5215
90.24	3.42792	6.185	10.9262	18.7231	30.1477	41.4811	50.785	56.7921	61.5294
90.34	3.43573	6.19281	10.934	18.7427	30.175	41.4987	50.8084	56.8019	61.5411
90.44	3.43182	6.19281	10.9536	18.7622	30.1946	41.5241	50.8221	56.8156	61.5567
90.54	3.43378	6.20062	10.9614	18.7798	30.2122	41.5573	50.8358	56.8292	61.5645
90.64	3.43573	6.20258	10.975	18.8013	30.2239	41.5788	50.8611	56.8409	61.5801
90.74	3.43573	6.22211	10.9809	18.8267	30.2454	41.61	50.8768	56.8507	61.5958
90.84	3.43085	6.22699	10.9799	18.8472	30.2639	41.6247	50.8934	56.8556	61.6046
90.94	3.44257	6.22894	11.0014	18.8687	30.301	41.6364	50.909	56.8712	61.6241
91.04	3.45526	6.24164	11.0102	18.8872	30.3254	41.6686	50.9276	56.8898	61.6368
91.14	3.44568	6.24847	11.0092	18.8979	30.3401	41.6872	50.9324	56.8888	61.6456
91.24	3.43866	6.24847	11.019	18.9116	30.3643	41.7243	50.9567	56.9064	61.6514
91.34	3.44608	6.25589	11.0284	18.9444	30.3885	41.7317	50.9664	56.9177	61.6588
91.44	3.45428	6.25433	11.0327	18.9624	30.4084	41.7595	50.984	56.9454	61.6671
91.54	3.45233	6.27191	11.0346	18.9819	30.426	41.779	51.0086	56.9493	61.6788
91.64	3.45819	6.27777	11.0444	18.9917	30.4456	41.8083	51.0184	56.9591	61.6905
91.74	3.45233	6.27582	11.0541	19.0015	30.469	41.8278	51.0418	56.9833	61.6944
91.84	3.466	6.28949	11.0717	19.0229	30.4963	41.8493	51.0594	57.006	61.71
91.94	3.46405	6.28168	11.0737	19.0503	30.5061	41.8688	51.0711	57.0197	61.7256
92.04	3.47382	6.29144	11.0854	19.0601	30.5256	41.8884	51.0887	57.0314	61.7354
92.14	3.48358	6.30121	11.0912	19.0815	30.5452	41.9079	51.1082	57.0314	61.7491
92.24	3.48553	6.30902	11.0971	19.0894	30.5667	41.9294	51.1238	57.047	61.7569
92.34	3.49139	6.30316	11.103	19.0991	30.5842	41.947	51.1356	57.0587	61.7628
92.44	3.49042	6.31586	11.1215	19.1177	30.6067	41.9655	51.1443	57.0616	61.7715
92.54	3.50311	6.32269	11.1342	19.1304	30.635	41.9919	51.1707	57.0802	61.7889
92.64	3.50604	6.33539	11.1567	19.1548	30.6575	42.0202	51.1912	57.0968	61.8087
92.74	3.51288	6.33246	11.1752	19.1616	30.676	42.0388	51.1981	57.1095	61.8155
92.84	3.51776	6.32758	11.1801	19.1716	30.6809	42.0573	51.2068	57.1046	61.8223
92.94	3.5246	6.35394	11.2065	19.1812	30.7209	42.0993	51.2391	57.1251	61.8389
93.04	3.51776	6.35687	11.2094	19.1938	30.7297	42.112	51.2518	57.1378	61.8458
93.14	3.53241	6.36176	11.2338	19.2065	30.7542	42.1286	51.2703	57.1603	61.8663
93.24	3.54218	6.36957	11.2436	19.2183	30.7737	42.1462	51.284	57.1681	61.878
93.34	3.53436	6.37152	11.2553	19.23	30.7854	42.1579	51.3016	57.174	61.8858
93.44	3.53436	6.37152	11.2651	19.2495	30.8088	42.1677	51.3219	57.1798	61.8956
93.54	3.54413	6.38324	11.2748	19.269	30.8342	42.1872	51.3484	57.1943	61.8995
93.64	3.53729	6.38617	11.2778	19.2739	30.8489	42.2018	51.3611	57.214	61.9083
93.74	3.54413	6.38324	11.2846	19.2905	30.8694	42.2184	51.3719	57.215	61.9171
93.84	3.55389	6.393	11.2944	19.3101	30.8909	42.238	51.3992	57.2404	61.9171
93.94	3.55389	6.39691	11.3002	19.3237	30.8987	42.2516	51.4031	57.2501	61.921
94.04	3.54999	6.40863	11.312	19.3472	30.926	42.2751	51.4285	57.2677	61.9366
94.14	3.56268	6.41156	11.3246	19.3696	30.9641	42.2975	51.4471	57.2706	61.9493
94.24	3.56464	6.41351	11.3364	19.3716	30.9758	42.3229	51.4588	57.2823	61.9571
94.34	3.56757	6.42035	11.3432	19.3882	30.9827	42.3454	51.4715	57.2833	61.9639
94.44	3.56366	6.43207	11.3549	19.4097	31.0081	42.3591	51.4891	57.3009	61.9796
94.54	3.56464	6.43304	11.3696	19.4321	31.0325	42.3932	51.5096	57.3116	61.9903
94.64	3.57538	6.44379	11.3842	19.4409	31.0491	42.4177	51.5223	57.3341	62.0049
94.74	3.58319	6.4516	11.394	19.4585	31.0725	42.4352	51.5359	57.3478	62.0128
94.84	3.58319	6.4516	11.4037	19.478	31.092	42.4567	51.5555	57.3478	62.0225
94.94	3.59491	6.45941	11.4155	19.4995	31.1252	42.4684	51.5711	57.3654	62.0409
95.04	3.59784	6.46625	11.4282	19.5142	31.1477	42.4909	51.5916	57.3839	62.0606
95.14	3.6076	6.46625	11.4379	19.5435	31.177	42.5104	51.6111	57.3976	62.0606
95.24	3.6076	6.47601	11.4477	19.563	31.1985	42.53	51.6209	57.4132	62.0743
95.34	3.61249	6.48596	11.4623	19.5776	31.2131	42.5368	51.6395	57.4279	62.085
95.44	3.61249	6.48871	11.4741	19.5894	31.2327	42.5563	51.6551	57.4279	62.0987
95.54	3.61932	6.49554	11.4809	19.6021	31.2493	42.5729	51.6658	57.4484	62.1114
95.64	3.62225	6.49847	11.4936	19.6187	31.2737	42.5856	51.6863	57.4689	62.1182
95.74	3.62225	6.51019	11.5131	19.6284	31.2834	42.6169	51.6961	57.4728	62.1339
95.84	3.62714	6.50531	11.5082	19.6333	31.2981	42.6218	51.701	57.4835	62.1544
95.94	3.62558	6.51743	11.5204	19.6532	31.32	42.6476	51.717	57.4956	62.1626
96.04	3.63065	6.52444	11.541	19.6681	31.3407	42.6741	51.7436	57.5113	62.1774
96.14	3.62714	6.51508	11.5239	19.6743	31.3489	42.6804	51.7401	57.5148	62.1797
96.24	3.62949	6.52719	11.5321	19.6923	31.3708	42.6972	51.7569	57.5308	62.1919
96.34	3.64471	6.54047	11.5453	19.6997	31.3938	42.7292	51.7889	57.5499	62.209
96.44	3.65683	6.55258	11.5575	19.7274	31.4157	42.755	51.8049	57.562	62.2173
96.54	3.66522	6.55707	11.5659	19.7476	31.4358	42.779	51.8192	57.5646	62.2296
96.64	3.66522	6.56293	11.5795	19.7612	31.4553	42.7985	51.8387	57.5822	62.2491
96.74	3.67499	6.56293	11.5952	19.7808	31.4749	42.82	51.8524	57.5958	62.2549
96.84	3.68475	6.57269	11.6147	19.8022	31.4944	42.8395	51.8777	57.6115	62.2694
96.94	3.67694	6.58441	11.6108	19.814	31.5081	42.8552	51.8817	57.6173	62.2803
97.04	3.68182	6.58929	11.6313	19.8286	31.5325	42.8972	51.8963	57.6378	62.2989
97.14	3.69452	6.60199	11.6459	19.8511	31.5588	42.9099	51.9129	57.6505	62.3174
97.24	3.70428	6.61176	11.6459	19.8667	31.5803	42.9294	51.9383	57.6642	62.3214
97.34	3.70624	6.61957	11.6577	19.8745	31.5901	42.9548	51.95	57.6818	62.3428
97.44	3.70917	6.61664	11.6645	19.8872	31.6106	42.9733	51.9627	57.6847	62.3516
97.54	3.70917	6.61664	11.6801	19.9067	31.6301	42.9831	51.9783	57.6964	62.3653
97.64	3.72284	6.63031	11.6918	19.9185	31.6516	43.0065	51.9959	57.7081	62.3829
97.74	3.72577	6.64301	11.7045	19.9409	31.6741	43.0329	52.0125	57.7247	62.3995
97.84	3.73065	6.64398	11.7094	19.9419	31.7004	43.0534	52.0233	57.7257	62.4102
97.94	3.7326	6.64984	11.725	19.9595	31.7122	43.0651	52.0389	57.7374	62.4278
98.04	3.74042	6.64789	11.7368	19.981	31.7395	43.0847	52.0526	57.7452	62.4454
98.14	3.73553	6.65277	11.7358	20.0015	31.7542	43.0993	52.0574	57.754	62.4561
98.24	3.7453	6.66254	11.7495	20.0112	31.7756	43.113	52.0711	57.7697	62.4608
98.34	3.75311	6.67426	11.767	20.0347	31.801	43.1442	52.0906	57.7814	62.4796
98.44	3.75018	6.68695	11.7895	20.0571	31.8196	43.1725	52.108	57.8007	62.4962
98.54	3.75116	6.68793	11.7944	20.0679	31.8303	43.1852	52.116	57.799	62.503
98.64	3.76385	6.68695	11.809	20.0903	31.8547	43.2077	52.1326	57.8116	62.5196
98.74	3.77362	6.69281	11.8149	20.1118	31.8743	43.2311	52.1483	57.8214	62.5352
98.84	3.77362	6.70258	11.8246	20.1216	31.8899	43.2565	52.158	57.8351	62.5352
98.94	3.78534	6.70844	11.8344	20.1411	31.9036	43.278	52.1815	57.8409	62.5508
99.04	3.77069	6.7016	11.8334	20.1499	31.9143	43.2966	52.1863	57.84	62.5557
99.14	3.77655	6.70355	11.8491	20.1714	31.9358	43.3181	52.2	57.8556	62.5616
99.24	3.77948	6.72601	11.8637	20.1958	31.9583	43.3452	52.2225	57.8644	62.5801
99.34	3.78925	6.72601	11.8676	20.2153	31.9778	43.3737	52.2322	57.8741	62.5938
99.44	3.77753	6.72797	11.8793	20.2271	31.9895	43.3854	52.2342	57.88	62.5919
99.54	3.7746	6.72699	11.8823	20.2495	32.0139	43.4079	52.2606	57.9005	62.6085
99.64	3.78436	6.7348	11.9037	20.271	32.0334	43.4313	52.2762	57.9044	62.6241
99.74	3.79413	6.74847	11.9135	20.2905	32.053	43.4587	52.2879	57.92	62.6378
99.84	3.78925	6.73773	11.9145	20.3052	32.0579	43.4733	52.2967	57.9288	62.6485
99.94	3.7951	6.7475	11.9184	20.3247	32.0891	43.4929	52.3123	57.9386	62.6602
100.04	3.78436	6.75238	11.9233	20.3413	32.0979	43.4977	52.3172	57.9493	62.6553
100.14	3.79803	6.77582	11.937	20.355	32.1272	43.5251	52.3445	57.9669	62.6737
100.24	3.80878	6.77679	11.9594	20.3755	32.1477	43.5534	52.3611	57.9835	62.6915
100.34	3.80389	6.78168	11.9643	20.3901	32.1643	43.5681	52.3777	57.9884	62.6905
100.44	3.81366	6.80121	11.9741	20.4058	32.1741	43.5876	52.3914	57.9982	62.7061
100.54	3.81561	6.81488	11.9858	20.4116	32.1956	43.6091	52.409	58.0146	62.7178
100.64	3.83026	6.82367	11.9985	20.436	32.218	43.6237	52.4217	58.0363	62.7344
100.74	3.83514	6.82269	12.0131	20.4507	32.2327	43.6481	52.4402	58.045	62.7354
100.84	3.83221	6.82953	12.02	20.4673	32.2512	43.655	52.4529	58.048	62.7422
100.94	3.84491	6.84222	12.0385	20.48	32.2639	43.6813	52.4801	58.0646	62.7549
101.04	3.85468	6.84729	12.0541	20.4976	32.2834	43.7087	52.4988	58.0802	62.7589
101.14	3.85956	6.84515	12.059	20.5063	32.3079	43.7233	52.5135	58.089	62.7696
101.24	3.84998	6.85004	12.0737	20.5112	32.3245	43.738	52.5223	58.0997	62.7764
101.34	3.85272	6.8598	12.0834	20.5308	32.344	43.7575	52.5379	58.1095	62.7901
101.44	3.84784	6.86664	12.0883	20.5454	32.3586	43.7722	52.5428	58.1085	62.8008
101.54	3.85565	6.86859	12.1	20.5728	32.3704	43.7897	52.5584	58.1378	62.8165
101.64	3.85272	6.89105	12.1127	20.6011	32.3928	43.8181	52.577	58.1447	62.8253
101.74	3.8576	6.89594	12.1196	20.6157	32.4044	43.8327	52.5838	58.1554	62.8301
101.84	3.86444	6.90082	12.1342	20.6206	32.426	43.8474	52.5887	58.1603	62.8389
101.94	3.86444	6.91058	12.144	20.6401	32.4553	43.8571	52.5984	58.174	62.8546
102.04	3.86777	6.91782	12.1512	20.6493	32.4723	43.8761	52.6194	58.187	62.8618
102.14	3.86542	6.93109	12.1645	20.6724	32.4973	43.8932	52.6483	58.2042	62.8653
102.24	3.87518	6.94281	12.1743	20.6919	32.5168	43.9186	52.658	58.2198	62.877
102.34	3.88495	6.95258	12.184	20.7114	32.5403	43.9382	52.6697	58.2335	62.8907
102.44	3.89081	6.95844	12.1918	20.7134	32.5715	43.944	52.6893	58.2472	62.8926
102.54	3.89374	6.97113	12.2104	20.7319	32.5862	43.9587	52.7176	58.2548	62.9053
102.64	3.89374	6.97504	12.2084	20.7358	32.5999	43.9724	52.7215	58.2657	62.9131
102.74	3.8996	6.98285	12.2299	20.7573	32.6213	43.9841	52.7469	58.2775	62.9307
102.84	3.89569	6.98285	12.2358	20.7585	32.637	43.9997	52.7586	58.2872	62.9315
102.94	3.90683	6.98422	12.2469	20.7724	32.6598	44.0108	52.7815	58.3042	62.9497
103.04	3.91327	7.00043	12.2651	20.7905	32.6858	44.0368	52.8016	58.3243	62.9698
103.14	3.91815	7.00531	12.268	20.8032	32.6985	44.0417	52.8104	58.3234	62.9786
103.24	3.91229	6.99554	12.2719	20.8071	32.7122	44.0554	52.824	58.3312	62.9883
103.34	3.91327	7.00043	12.2827	20.8276	32.7327	44.0759	52.8387	58.3517	63.0049
103.44	3.90643	7.00726	12.2993	20.8403	32.7512	44.0964	52.8514	58.3546	63.0157
103.54	3.90994	7.01663	12.3086	20.8595	32.7743	44.1116	52.8627	58.364	63.0309
103.64	3.90448	7.02094	12.3129	20.8794	32.7942	44.1276	52.867	58.3741	63.0352
103.74	3.9166	7.01938	12.325	20.8915	32.8161	44.1495	52.883	58.3921	63.0473
103.84	3.9201	7.02679	12.3364	20.9146	32.8411	44.1765	52.9119	58.4093	63.0645
103.94	3.91522	7.03168	12.3452	20.9292	32.8557	44.1833	52.9168	58.42	63.0655
104.04	3.9162	7.03656	12.35	20.9321	32.8704	44.194	52.9217	58.4288	63.0801
104.14	3.91034	7.04242	12.3598	20.9458	32.8938	44.2077	52.9362	58.4492	63.084
104.24	3.9201	7.04828	12.3696	20.9556	32.9211	44.2331	52.9647	58.4562	63.1016
104.34	3.92596	7.05804	12.3793	20.9751	32.9407	44.2429	52.9744	58.4698	63.1153
104.44	3.92499	7.06293	12.3803	20.9897	32.9553	44.2477	52.9793	58.4845	63.126
104.54	3.92889	7.0766	12.3901	21.0015	32.9788	44.2712	52.993	58.506	63.1436
104.64	3.93964	7.08734	12.4008	21.0063	33.0012	44.2819	53.0076	58.5206	63.1602
104.74	3.9494	7.08734	12.4106	21.0259	33.0149	44.3034	53.033	58.5363	63.1602
104.84	3.94452	7.09222	12.4155	21.0308	33.0452	44.3083	53.0379	58.5353	63.1651
104.94	3.93964	7.09711	12.4203	21.0356	33.05	44.3229	53.0447	58.5558	63.17
105.04	3.94843	7.10394	12.4272	21.0522	33.0784	44.3395	53.0516	58.5626	63.1671
105.14	3.95135	7.11469	12.4496	21.0767	33.1047	44.3679	53.0545	58.5695	63.1797
105.24	3.95917	7.11078	12.4594	21.0981	33.1223	44.3854	53.0799	58.587	63.1981
105.34	3.95331	7.12054	12.4633	21.1138	33.1516	44.405	53.0955	58.6007	63.2149
105.44	3.95624	7.12347	12.476	21.1304	33.1643	44.4274	53.1121	58.6212	63.2315
105.54	3.96307	7.13031	12.4829	21.1489	33.1829	44.444	53.1248	58.6183	63.2442
105.64	3.96796	7.13129	12.5073	21.1636	33.2014	44.4606	53.1512	58.6368	63.2628
105.74	3.97595	7.13812	12.52	21.186	33.2297	44.4831	53.1639	58.6456	63.2852
105.84	3.96893	7.14789	12.5297	21.2056	33.2395	44.5026	53.1834	58.6601	63.2911
105.94	3.97382	7.1391	12.5463	21.2202	33.2542	44.5173	53.1883	58.672	63.2999
106.04	3.97577	7.14496	12.558	21.2437	33.2776	44.5435	53.2137	58.6837	63.3214
106.14	3.9826	7.15179	12.5649	21.2505	33.2942	44.569	53.2264	58.6847	63.336
106.24	3.9826	7.16156	12.5746	21.27	33.3137	44.5788	53.2381	58.7003	63.3399
106.34	4.00018	7.16937	12.602	21.2876	33.3411	44.6061	53.2557	58.7218	63.3672
106.44	3.99335	7.17346	12.6088	21.3003	33.3479	44.6227	53.2625	58.7247	63.3799
106.54	3.99139	7.16058	12.6127	21.3101	33.3635	44.6423	53.2664	58.7286	63.3885
106.64	3.99139	7.17035	12.6245	21.3296	33.3772	44.6677	53.2762	58.7423	63.4053
106.74	3.99335	7.18207	12.6412	21.3413	33.4143	44.6931	53.2879	58.7618	63.421
106.84	4.008	7.185	12.6469	21.3735	33.427	44.7214	53.3104	58.7745	63.4434
106.94	4.00311	7.18988	12.6518	21.3901	33.4436	44.7263	53.3192	58.7833	63.4542
107.04	3.99921	7.19965	12.6616	21.3999	33.4631	44.7477	53.3367	58.799	63.4581
107.14	4.00311	7.2055	12.6674	21.4194	33.4827	44.7712	53.3465	58.8029	63.4737
107.24	3.99823	7.20453	12.6703	21.4341	33.4922	44.7819	53.3514	58.8136	63.4844
107.34	4.008	7.21429	12.6879	21.4438	33.5188	44.8054	53.3651	58.8273	63.4903
107.44	4.00995	7.21625	12.6957	21.4556	33.5305	44.8229	53.3924	58.8448	63.5059
107.54	4.01288	7.22504	12.7026	21.4702	33.5549	44.8474	53.409	58.8615	63.5186
107.64	4.01776	7.21429	12.7075	21.4849	33.5793	44.8522	53.4197	58.8624	63.5333
107.74	4.01288	7.22113	12.7123	21.4995	33.5979	44.8708	53.4266	58.8693	63.544
107.84	4.0246	7.23285	12.7241	21.5112	33.6272	44.8981	53.4285	58.8849	63.5499
107.94	4.02753	7.24554	12.7368	21.5239	33.6399	44.9108	53.4557	58.8937	63.5731
108.04	4.02753	7.25531	12.7465	21.5396	33.6555	44.9323	53.4725	58.9034	63.5899
108.14	4.03241	7.24652	12.7514	21.5503	33.6682	44.9411	53.4774	58.913	63.5889
108.24	4.03476	7.25278	12.7538	21.5663	33.6862	44.9688	53.4934	58.9322	63.6108
108.34	4.03339	7.2475	12.7739	21.5903	33.7063	44.987	53.5076	58.9347	63.6153
108.44	4.03632	7.24457	12.7729	21.5894	33.7151	44.9938	53.5106	58.9435	63.6124
108.54	4.04315	7.2475	12.7778	21.604	33.72	45.0182	53.5233	58.9542	63.629
108.64	4.03827	7.24652	12.7885	21.6226	33.7405	45.0231	53.534	58.965	63.6299
108.74	4.05194	7.26019	12.8002	21.6382	33.762	45.0446	53.5399	58.9708	63.6475
108.84	4.06171	7.26996	12.81	21.6479	33.7834	45.0544	53.5652	58.9884	63.6534
108.94	4.06464	7.27289	12.8227	21.6606	33.7961	45.0815	53.5682	58.9913	63.6602
109.04	4.06073	7.28265	12.8344	21.6841	33.8157	45.0983	53.5877	59.005	63.6797
109.14	4.05487	7.27875	12.8344	21.6919	33.8254	45.0983	53.5818	59.0011	63.6903
109.24	4.06659	7.28461	12.8422	21.7036	33.8372	45.1218	53.6092	59.0128	63.6993
109.34	4.06366	7.29144	12.853	21.7202	33.8557	45.1286	53.6199	59.0236	63.7003
109.44	4.07343	7.30121	12.853	21.73	33.8752	45.1384	53.6375	59.0392	63.7198
109.54	4.07733	7.30511	12.8764	21.7437	33.9084	45.1657	53.6512	59.047	63.7432
109.64	4.08905	7.32074	12.892	21.769	33.9338	45.1872	53.6707	59.0685	63.7549
109.74	4.08807	7.32758	12.8871	21.7739	33.9407	45.1921	53.6815	59.0636	63.7637
109.84	4.08807	7.33344	12.9086	21.7954	33.9602	45.2038	53.6912	59.0734	63.7696
109.94	4.08514	7.33441	12.9155	21.8022	33.9768	45.2243	53.702	59.0704	63.7764
110.04	4.09589	7.33539	12.9301	21.8228	33.9973	45.2409	53.7186	59.0851	63.7911
110.14	4.09003	7.33929	12.9399	21.8364	34.011	45.2487	53.7225	59.0851	63.8067
110.24	4.09784	7.34711	12.9575	21.856	34.0266	45.2722	53.7369	59.0976	63.8145
110.34	4.10956	7.35687	12.9672	21.8696	34.0442	45.2936	53.7537	59.1163	63.8251
110.44	4.1076	7.35492	12.9711	21.8931	34.054	45.2917	53.7615	59.1183	63.8399
110.54	4.11444	7.36176	12.9741	21.8999	34.0686	45.3122	53.7723	59.1212	63.8409
110.64	4.11737	7.36859	12.9809	21.9165	34.093	45.3249	53.7791	59.132	63.8536
110.74	4.12811	7.38129	12.9936	21.9292	34.1155	45.3474	53.7977	59.1407	63.8702
110.84	4.14374	7.38129	13.0034	21.9507	34.1252	45.361	53.8172	59.1505	63.876
110.94	4.13983	7.38831	13.0034	21.9644	34.1545	45.3766	53.827	59.1603	63.8897
111.04	4.14276	7.38617	13.018	21.9751	34.1711	45.3815	53.8377	59.1652	63.8946
111.14	4.14276	7.39398	13.0258	21.9927	34.175	45.4011	53.8514	59.1769	63.9083
111.24	4.14374	7.39105	13.0268	21.9995	34.176	45.4079	53.8621	59.1896	63.9053
111.34	4.14374	7.40082	13.0385	22.019	34.1956	45.4216	53.8777	59.1935	63.919
111.44	4.1535	7.41058	13.0483	22.0308	34.2053	45.447	53.8914	59.2091	63.9385
111.54	4.1535	7.42035	13.0737	22.0503	34.2249	45.4567	53.907	59.2247	63.9444
111.64	4.16034	7.42133	13.0786	22.0552	34.2368	45.4733	53.9061	59.2257	63.9395
111.74	4.1701	7.42523	13.0981	22.0747	34.2493	45.4831	53.9256	59.2355	63.9532
111.84	4.16522	7.42035	13.0991	22.0796	34.2686	45.4977	53.9363	59.2404	63.9659
111.94	4.17499	7.43207	13.103	22.0972	34.2952	45.5212	53.95	59.2443	63.9698
112.04	4.17499	7.43207	13.1245	22.1011	34.3264	45.5368	53.9676	59.2501	63.9854
112.14	4.18475	7.44183	13.1342	22.1245	34.3362	45.5583	53.9774	59.2638	63.9854
112.24	4.18475	7.4516	13.144	22.1499	34.3557	45.5681	53.9918	59.2744	63.9952
112.34	4.19452	7.46136	13.1537	22.1655	34.3752	45.5876	54.0086	59.2911	63.9999
112.44	4.19159	7.45844	13.1703	22.1724	34.3938	45.5944	54.0291	59.3019	64.0137
112.54	4.19745	7.46429	13.1762	22.1899	34.4094	45.605	54.0408	59.3038	64.0235
112.64	4.20428	7.47113	13.183	22.1948	34.426	45.6286	54.0516	59.3146	64.0362
112.74	4.20428	7.47699	13.1948	22.2163	34.4456	45.6501	54.0731	59.3302	64.0362
112.84	4.21405	7.4848	13.2045	22.23	34.4651	45.6552	54.0887	59.3341	64.0499
112.94	4.21014	7.49066	13.2241	22.2515	34.4768	45.6677	54.0984	59.3517	64.0655
113.04	4.21307	7.49945	13.2309	22.2681	34.4934	45.6792	54.1092	59.3585	64.0665
113.14	4.21893	7.50531	13.2465	22.2837	34.5188	45.7116	54.1307	59.3781	64.0899
113.24	4.22089	7.50726	13.2485	22.2954	34.5208	45.7253	54.1365	59.3859	64.0919
113.34	4.22089	7.51703	13.2582	22.3052	34.552	45.7448	54.1522	59.3956	64.0919
113.44	4.2326	7.52484	13.268	22.3286	34.5735	45.7565	54.1639	59.4113	64.1075
113.54	4.23358	7.52972	13.2729	22.3394	34.594	45.777	54.1805	59.4181	64.1241
113.64	4.24237	7.52875	13.2914	22.354	34.6125	45.7956	54.1951	59.4269	64.1329
113.74	4.24139	7.54144	13.3041	22.3745	34.6252	45.82	54.2078	59.4396	64.1456
113.84	4.23749	7.5434	13.3061	22.3823	34.6389	45.822	54.2098	59.4415	64.1417
113.94	4.23163	7.5473	13.31	22.3979	34.6526	45.8356	54.2176	59.4513	64.1612
114.04	4.23456	7.55023	13.3227	22.4106	34.675	45.8483	54.2361	59.4601	64.1641
114.14	4.24432	7.56	13.3403	22.4263	34.6848	45.8776	54.2459	59.4698	64.1758
114.24	4.24432	7.56	13.3442	22.4399	34.7043	45.8893	54.2604	59.4835	64.1856
114.34	4.23962	7.57172	13.3442	22.4595	34.7258	45.9089	54.2772	59.4991	64.1895
114.44	4.24237	7.58148	13.3539	22.4692	34.7454	45.9284	54.2986	59.5089	64.2051
114.54	4.25214	7.58539	13.3637	22.4907	34.7649	45.9518	54.3084	59.5089	64.2149
114.64	4.25214	7.60101	13.3832	22.5005	34.7844	45.9675	54.3221	59.5226	64.2247
114.74	4.258	7.60687	13.393	22.52	34.8059	45.989	54.3377	59.5382	64.2383
114.84	4.26581	7.60883	13.3969	22.5415	34.8235	45.9968	54.3455	59.546	64.2422
114.94	4.26483	7.6059	13.4096	22.5659	34.8354	46.0134	54.3524	59.5548	64.2491
115.04	4.26093	7.61761	13.4252	22.5835	34.8546	46.0388	54.368	59.5665	64.2557
115.14	4.27362	7.63031	13.4536	22.6001	34.886	46.0573	54.3885	59.5839	64.2755
115.24	4.26776	7.62445	13.4575	22.604	34.895	46.0729	54.3924	59.5948	64.2794
115.34	4.26776	7.63422	13.477	22.6235	34.9122	46.0925	54.4022	59.5988	64.2833
115.44	4.28143	7.64984	13.4926	22.6489	34.9329	46.1159	54.4158	59.6183	64.3047
115.54	4.29022	7.64886	13.5014	22.6577	34.9467	46.1384	54.4246	59.6271	64.3135
115.64	4.28534	7.65375	13.5063	22.6724	34.9563	46.1491	54.4295	59.6359	64.3087
115.74	4.27948	7.65765	13.5102	22.6821	34.9602	46.155	54.4373	59.6359	64.3165
115.84	4.29217	7.66449	13.5229	22.689	34.9827	46.1774	54.4559	59.6486	64.335
115.94	4.29218	7.68011	13.5287	22.7104	35.0022	46.1872	54.4676	59.6642	64.3448
116.04	4.29218	7.68988	13.5327	22.7202	35.0284	46.2067	54.4774	59.6798	64.3546
116.14	4.30389	7.68793	13.5561	22.7319	35.0569	46.2184	54.493	59.6818	64.3604
116.24	4.30682	7.69476	13.559	22.7544	35.0696	46.2468	54.5115	59.6984	64.379
116.34	4.30194	7.69965	13.5737	22.7554	35.0842	46.2673	54.5164	59.713	64.3878
116.44	4.29706	7.69476	13.5786	22.7759	35.0989	46.2722	54.535	59.7238	64.3887
116.54	4.30682	7.70453	13.5844	22.7856	35.1204	46.2917	54.5506	59.7277	64.4044
116.64	4.30878	7.7182	13.5903	22.7974	35.1418	46.3132	54.5623	59.7452	64.4122
116.74	4.31659	7.72992	13.6215	22.8247	35.1731	46.3366	54.5858	59.7628	64.4297
116.84	4.31952	7.74847	13.644	22.8472	35.2014	46.3649	54.6043	59.7697	64.4424
116.94	4.32089	7.75961	13.6629	22.87	35.2126	46.3761	54.6154	59.7867	64.4536
117.04	4.32733	7.76605	13.6752	22.8862	35.2444	46.402	54.6219	59.8076	64.4639
117.14	4.32733	7.77972	13.6791	22.9058	35.26	46.4118	54.6317	59.8263	64.4796
117.24	4.3371	7.79535	13.6987	22.9155	35.2795	46.4216	54.6453	59.8216	64.4893
117.34	4.33026	7.79242	13.7055	22.9321	35.2961	46.444	54.6678	59.8312	64.4903
117.44	4.33905	7.80511	13.728	22.9448	35.3206	46.4626	54.6805	59.8388	64.5089
117.54	4.34393	7.81976	13.7446	22.9595	35.345	46.4909	54.6971	59.8558	64.5235
117.64	4.33612	7.82172	13.7465	22.9731	35.3567	46.489	54.699	59.8554	64.5321
117.74	4.3537	7.83423	13.7641	23.0005	35.384	46.5202	54.7264	59.8702	64.5567
117.84	4.35565	7.85297	13.7758	23.0024	35.3958	46.5475	54.7381	59.8761	64.5587
117.94	4.3537	7.86273	13.7934	23.0103	35.4153	46.5573	54.7557	59.8937	64.5665
118.04	4.36346	7.8678	13.7934	23.0298	35.4348	46.5671	54.7557	59.9034	64.5704
118.14	4.36053	7.87231	13.81	23.0483	35.4377	46.5739	54.7625	59.9161	64.587
118.24	4.36346	7.89203	13.8129	23.0708	35.4583	46.5913	54.7772	59.923	64.5958
118.34	4.37518	7.89398	13.8364	23.0923	35.4856	46.6296	54.7889	59.9445	64.6172
118.44	4.37421	7.90668	13.8432	23.1284	35.5042	46.6579	54.7918	59.9532	64.6339
118.54	4.37225	7.89691	13.8686	23.1343	35.5159	46.6677	54.8113	59.9689	64.6436
118.64	4.37811	7.90668	13.892	23.1597	35.5393	46.6872	54.8211	59.9931	64.6592
118.74	4.37616	7.91058	13.9116	23.1851	35.5608	46.697	54.825	60.0236	64.6729
118.84	4.38534	7.93735	13.9286	23.1923	35.5856	46.7159	54.8526	60.0464	64.688
118.94	4.39178	7.94965	13.9506	23.2046	35.6096	46.7224	54.8621	60.0548	64.6905
119.04	4.40625	7.97699	13.9428	23.2222	35.6272	46.7458	54.8797	60.0685	64.6944
119.14	4.41052	7.9809	13.9233	23.228	35.6584	46.7419	54.8758	60.0646	64.6983
119.24	4.38632	7.96292	13.9014	23.2179	35.6413	46.72	54.8801	60.0505	64.6647
119.34	4.41797	7.98169	13.8842	23.2308	35.6624	46.7388	54.9149	60.0732	64.6893
119.44	4.44705	8.00296	13.8692	23.256	35.7145	46.7639	54.9369	60.1159	64.7231
119.54	4.45721				35.7356		54.9576	60.1261	64.7598
119.64
119.74
119.84
119.94
120.04
120.14
120.24
120.34
120.44
120.54		7.50063	13.6598	22.82		46.285
120.64	4.4234	7.63636	13.7799	22.9714	35.8225	46.5208	55.0168	59.7751	64.7639
120.74	4.35095	7.70727	13.7731	23.0267	35.8399	46.5878	54.9365	59.8694	64.761
120.84	4.38904	7.84535	13.8713	23.153	35.9827	46.445	54.791	59.9251	64.7335
120.94	4.27948	7.76702	13.8793	23.0845	35.975	46.5358	54.867	59.837	64.4825
121.04	4.24938	7.7428	13.8551	23.0767	35.8215	46.5174	54.8279	59.8401	64.5118
121.14	4.22595	7.74085	13.8414	23.0583	35.7797	46.5241	54.8076	59.8468	64.463
121.24	4.21698	7.73852	13.8332	23.0903	35.7657	46.5339	54.7791	59.8624	64.4415
121.34	4.20468	7.75589	13.8526	23.1132	35.7479	46.5345	54.7934	59.8571	64.4323
121.44	4.1951	7.75686	13.836	23.1329	35.7489	46.5362	54.7729	59.8687	64.4184
121.54	4.19119	7.75491	13.8387	23.1024	35.7371	46.5491	54.7795	59.8757	64.4313
121.64	4.1832	7.73129	13.8194	23.0772	35.7116	46.5685	54.7777	59.8697	64.4155
121.74	4.17264	7.7344	13.8143	23.0518	35.7166	46.5755	54.7875	59.8845	64.4264
121.84	4.1535	7.72974	13.8315	23.0374	35.6936	46.5641	54.7711	59.8732	64.4178
121.94	4.15448	7.74279	13.8461	23.0544	35.6946	46.5593	54.7646	59.8937	64.4172
122.04	4.14236	7.74399	13.8164	23.0478	35.6786	46.5374	54.7307	59.9089	64.4087
122.14	4.14413	7.75199	13.8045	23.0421	35.6803	46.5392	54.7484	59.9322	64.4108
122.24	4.15604	7.74399	13.8047	23.0399	35.6727	46.5432	54.7385	59.9284	64.4165
122.34	4.15097	7.74905	13.8075	23.0517	35.6754	46.5538	54.7553	59.9323	64.4262
122.44	4.1449	7.73675	13.7897	23.0554	35.6616	46.5536	54.7391	59.9259	64.428
122.54	4.12421	7.73206	13.7748	23.0405	35.6409	46.5485	54.7344	59.9251	64.4307
122.64	4.12128	7.7229	13.77	23.0462	35.6262	46.5358	54.7194	59.9316	64.4415
122.74	4.10663	7.71332	13.7748	23.0495	35.6272	46.5251	54.7207	59.9181	64.4424
122.84	4.10916	7.71585	13.7723	23.0399	35.6239	46.5284	54.7268	59.9148	64.4508
122.94	4.09335	7.70785	13.7608	23.0304	35.6237	46.511	54.7231	59.8923	64.4311
123.04	4.09335	7.71097	13.7635	23.0468	35.6374	46.5071	54.7258	59.8931	64.4342
123.14	4.09842	7.702	13.7588	23.0644	35.6346	46.502	54.7172	59.9048	64.4389
123.24	4.09686	7.7008	13.767	23.0534	35.6213	46.5114	54.7215	59.9134	64.4503
123.34	4.09921	7.69028	13.7588	23.0644	35.6151	46.5032	54.7141	59.9165	64.4557
123.44	4.09314	7.69086	13.7621	23.0728	35.6047	46.4948	54.7158	59.9288	64.4532
123.54	4.08398	7.67816	13.7542	23.0706	35.594	46.4985	54.7125	59.9298	64.4647
123.64	4.09003	7.67719	13.7555	23.0622	35.5911	46.4999	54.7127	59.9308	64.468
123.74	4.0863	7.67425	13.7455	23.062	35.5784	46.4958	54.7168	59.9376	64.4581
123.84	4.0748	7.67679	13.7489	23.0712	35.5829	46.5022	54.7053	59.9558	64.4673
123.94	4.07968	7.6727	13.7451	23.0675	35.5729	46.5001	54.6996	59.9615	64.4674
124.04	4.08612	7.67328	13.7407	23.0688	35.559	46.4968	54.7049	59.9581	64.4727
124.14	4.08475	7.67661	13.7342	23.0722	35.5553	46.4954	54.7094	59.9509	64.4772
124.24	4.07285	7.67093	13.7227	23.0587	35.5418	46.4796	54.6916	59.9488	64.4633
124.34	4.06757	7.67426	13.7221	23.0581	35.5334	46.486	54.6863	59.9337	64.4639
124.44	4.08377	7.68149	13.7235	23.0548	35.5368	46.4827	54.683	59.946	64.4704
124.54	4.08417	7.68616	13.7387	23.0649	35.5258	46.4792	54.6873	59.9406	64.4805
124.64	4.07578	7.68833	13.7315	23.0585	35.5182	46.4767	54.6867	59.9283	64.4839
124.74	4.07889	7.68637	13.7186	23.0565	35.5096	46.4778	54.6898	59.9392	64.4811
124.84	4.07635	7.68225	13.725	23.0602	35.511	46.4831	54.6834	59.9386	64.4942
124.94	4.08221	7.67914	13.7223	23.0571	35.5032	46.4753	54.6709	59.9386	64.4883
125.04	4.07089	7.66782	13.7098	23.0458	35.5008	46.4729	54.6662	59.9312	64.4868
125.14	4.06229	7.66	13.7079	23.0372	35.4879	46.462	54.6604	59.9323	64.4977
125.24	4.06659	7.66467	13.6969	23.0435	35.4895	46.4714	54.6717	59.9484	64.5176
125.34	4.06464	7.66547	13.7036	23.0513	35.4907	46.4686	54.6689	59.9406	64.5196
125.44	4.06055	7.66724	13.6995	23.0472	35.4913	46.4595	54.6656	59.9462	64.5272
125.54	4.06873	7.67816	13.7006	23.0456	35.4963	46.4587	54.6621	59.9407	64.5217
125.64	4.07147	7.66956	13.7018	23.0522	35.4877	46.454	54.6707	59.9376	64.5225
125.74	4.06464	7.67523	13.7036	23.0493	35.4797	46.4577	54.6678	59.9406	64.5313
125.84	4.07129	7.68384	13.7063	23.054	35.4864	46.4604	54.6756	59.9484	64.5333
125.94	4.07849	7.68597	13.7037	23.0456	35.4877	46.4587	54.6668	59.9435	64.5381
126.04	4.06757	7.67621	13.6909	23.0347	35.4749	46.4423	54.657	59.9396	64.5264
126.14	4.06854	7.67639	13.6977	23.0356	35.4797	46.4382	54.6522	59.9339	64.5313
126.24	4.06836	7.68872	13.7073	23.0452	35.4756	46.4419	54.6453	59.9443	64.5401
126.34	4.07342	7.69183	13.6987	23.0456	35.4799	46.4384	54.6434	59.9415	64.546
126.44	4.07849	7.68793	13.6998	23.0444	35.4749	46.4333	54.6484	59.9454	64.5518
126.54	4.07733	7.68713	13.6987	23.0444	35.4846	46.4333	54.6512	59.9446	64.551
126.64	4.05878	7.67719	13.6899	23.0376	35.477	46.4343	54.6385	59.9445	64.5411
126.74	4.05566	7.68188	13.6887	23.0356	35.4708	46.4284	54.6393	59.9413	64.5458
126.84	4.05585	7.67816	13.6909	23.0503	35.4573	46.4235	54.6406	59.9376	64.5381
126.94	4.04919	7.66565	13.6686	23.0444	35.4389	46.4216	54.618	59.9251	64.5295
127.04	4.04901	7.67133	13.6743	23.0552	35.4543	46.4284	54.6151	59.9406	64.5352
127.14	4.04413	7.66254	13.6674	23.0503	35.4456	46.4286	54.5938	59.9298	64.5362
127.24	4.04785	7.65259	13.6731	23.054	35.4454	46.4312	54.5924	59.9394	64.536
127.34	4.05096	7.64905	13.6715	23.0563	35.4426	46.4343	54.5858	59.9359	64.5422
127.44	4.05115	7.64496	13.6713	23.0542	35.4389	46.4313	54.582	59.9337	64.5381
127.54	4.05292	7.64203	13.6743	23.0513	35.4309	46.4284	54.5838	59.9308	64.5411
127.64	4.0578	7.64105	13.6733	23.0542	35.4338	46.4266	54.577	59.9357	64.5362
127.74	4.06445	7.64185	13.6702	23.0667	35.4299	46.4224	54.5828	59.9357	64.5381
127.84	4.05585	7.64221	13.6686	23.0612	35.4241	46.4196	54.5731	59.9298	64.5362
127.94	4.05878	7.64398	13.6762	23.0669	35.429	46.4225	54.5721	59.9288	64.5391
128.04	4.06561	7.64887	13.6655	23.0718	35.428	46.4305	54.5711	59.929	64.5479
128.14	4.07849	7.64691	13.6713	23.0757	35.435	46.4352	54.5684	59.924	64.5608
128.24	4.07382	7.64731	13.6756	23.0761	35.4245	46.4376	54.5578	59.9204	64.5561
128.34	4.07089	7.64554	13.668	23.0743	35.4176	46.4405	54.5647	59.9234	64.5551
128.44	4.07245	7.64008	13.6664	23.0728	35.4172	46.4382	54.5623	59.9183	64.5442
128.54	4.07342	7.6391	13.6674	23.064	35.4299	46.4364	54.5508	59.9122	64.5518
128.64	4.06677	7.6391	13.6616	23.0581	35.4272	46.4391	54.5438	59.9083	64.5518
128.74	4.07343	7.64105	13.6635	23.0601	35.4299	46.4431	54.5438	59.9122	64.5518
128.84	4.0744	7.63147	13.6637	23.0602	35.4348	46.4479	54.5389	59.9105	64.5508
128.94	4.06152	7.6272	13.6555	23.056	35.4278	46.4351	54.5408	59.9062	64.5489
129.04	4.06659	7.62836	13.645	23.0591	35.4172	46.4362	54.5389	59.9171	64.5469
129.14	4.07245	7.6225	13.6625	23.0728	35.4223	46.4491	54.5447	59.9132	64.5587
129.24	4.06873	7.62347	13.6498	23.0718	35.4143	46.4372	54.5379	59.9017	64.5596
129.34	4.07245	7.6225	13.65	23.0563	35.4211	46.4343	54.533	59.8995	64.5626
129.44	4.06464	7.62445	13.645	23.0513	35.4172	46.4304	54.5264	59.9015	64.5684
129.54	4.06348	7.6264	13.6477	23.0501	35.4102	46.4331	54.5182	59.9101	64.5665
129.64	4.06561	7.61957	13.6518	23.062	35.4174	46.4364	54.5262	59.9044	64.5733
129.74	4.06073	7.61468	13.6469	23.0571	35.4172	46.4343	54.5115	59.8968	64.5684
129.84	4.06171	7.61566	13.6342	23.0562	35.4143	46.4333	54.5078	59.8947	64.5616
129.94	4.04724	7.61957	13.6459	23.0495	35.4124	46.4294	54.5145	59.8888	64.5647
130.04	4.04999	7.61762	13.6354	23.0464	35.4065	46.4294	54.5086	59.8829	64.5577
130.14	4.05429	7.61526	13.6385	23.0507	35.4088	46.4337	54.5129	59.8814	64.56
130.24	4.03964	7.61703	13.6356	23.0458	35.4071	46.4397	54.5002	59.8757	64.5571
130.34	4.04706	7.61469	13.6371	23.0493	35.4075	46.4401	54.501	59.8781	64.5637
130.44	4.04608	7.6098	13.6323	23.0425	35.4065	46.445	54.4949	59.881	64.5557
130.54	4.04901	7.61664	13.6383	23.0505	35.4153	46.4479	54.5115	59.9015	64.5645
130.64	4.04822	7.60687	13.6371	23.0435	35.4055	46.4421	54.4979	59.8917	64.5606
130.74	4.05389	7.60901	13.644	23.0483	35.4057	46.4462	54.5086	59.888	64.5635
130.84	4.0582	7.61411	13.6522	23.0409	35.4088	46.4435	54.5129	59.8892	64.5717
130.94	4.04355	7.62094	13.6512	23.038	35.4001	46.4386	54.5072	59.8863	64.5622
131.04	4.04803	7.61957	13.6381	23.0339	35.3987	46.4411	54.5067	59.8829	64.5674
131.14	4.05096	7.6264	13.6547	23.0454	35.4075	46.4499	54.4998	59.9015	64.5762
131.24	4.04626	7.62836	13.6559	23.0356	35.3871	46.444	54.5037	59.8948	64.5684
131.34	4.04803	7.62347	13.644	23.0405	35.385	46.4442	54.5047	59.8966	64.5674
131.44	4.0578	7.62738	13.6518	23.0386	35.3928	46.445	54.5059	59.8888	64.5706
131.54	4.05624	7.61526	13.6561	23.0429	35.3932	46.4493	54.5051	59.9029	64.5639
131.64	4.05429	7.61215	13.6541	23.0409	35.3854	46.4493	54.4934	59.897	64.5561
131.74	4.04999	7.61761	13.6596	23.0366	35.3909	46.4411	54.4891	59.8966	64.5577
131.84	4.05487	7.60297	13.6586	23.0349	35.3852	46.4343	54.4842	59.8956	64.5559
131.94	4.05585	7.60199	13.6635	23.0405	35.385	46.4344	54.4844	59.8997	64.544
132.04	4.05017	7.59711	13.6586	23.0356	35.386	46.4382	54.4783	59.8995	64.5528
132.14	4.0451	7.59711	13.6696	23.0356	35.3704	46.4225	54.4686	59.8956	64.5411
132.24	4.04901	7.60608	13.6782	23.0454	35.3762	46.4382	54.4822	59.9015	64.5469
132.34	4.03729	7.59906	13.6664	23.0435	35.3684	46.4304	54.4764	59.8937	64.5344
132.44	4.04004	7.59009	13.6692	23.0501	35.3606	46.439	54.4725	59.9054	64.5204
132.54	4.04413	7.59613	13.6733	23.0464	35.3596	46.4403	54.4695	59.9044	64.5206
132.64	4.05487	7.59125	13.684	23.0513	35.3606	46.4382	54.4686	59.9093	64.5313
132.74	4.05408	7.5932	13.684	23.0407	35.3547	46.4343	54.4647	59.9054	64.5118
132.84	4.05194	7.59222	13.683	23.0386	35.3538	46.4274	54.4531	59.8966	64.5042
132.94	4.04706	7.59631	13.6891	23.0435	35.3539	46.4186	54.4471	59.8859	64.5157
133.04	4.04706	7.59125	13.6879	23.0435	35.3489	46.412	54.4373	59.8948	64.5098
133.14	4.04257	7.59067	13.6932	23.039	35.3503	46.4122	54.4328	59.8892	64.5151
133.24	4.0451	7.59125	13.684	23.0415	35.3352	46.403	54.4276	59.8859	64.5118
133.34	4.03574	7.59164	13.6844	23.0321	35.3317	46.3995	54.4232	59.8804	64.5114
133.44	4.04608	7.59222	13.6948	23.0425	35.3323	46.4059	54.4344	59.8868	64.5147
133.54	4.04999	7.59222	13.6948	23.0319	35.312	46.3993	54.4188	59.8771	64.5206
133.64	4.05798	7.59711	13.6977	23.0337	35.304	46.3972	54.4178	59.8831	64.5196
133.74	4.06757	7.60705	13.7076	23.0444	35.3088	46.402	54.4285	59.8947	64.5362
133.84	4.06308	7.60141	13.7098	23.0399	35.3141	46.4034	54.4272	59.8863	64.5356
133.94	4.06757	7.60199	13.7026	23.0444	35.3186	46.402	54.4266	59.8849	64.5362
134.04	4.06796	7.59653	13.6952	23.0351	35.3045	46.3985	54.4211	59.8911	64.5307
134.14	4.07147	7.60004	13.6928	23.0386	35.2991	46.3954	54.4227	59.8841	64.5295
134.24	4.07245	7.59906	13.6918	23.0278	35.2922	46.3913	54.4158	59.8663	64.5215
134.34	4.06561	7.59222	13.6948	23.03	35.2952	46.3884	54.4141	59.879	64.5225
134.44	4.0744	7.59631	13.6996	23.0376	35.2864	46.3893	54.4119	59.8839	64.5079
134.54	4.07733	7.60199	13.6959	23.0405	35.2971	46.3766	54.4149	59.8888	64.5089
134.64	4.08514	7.60785	13.6987	23.0464	35.2905	46.3837	54.4188	59.8732	64.512
134.74	4.09158	7.59946	13.7	23.0439	35.2868	46.3839	54.4143	59.8777	64.518
134.84	4.08221	7.60101	13.7016	23.0298	35.2825	46.3815	54.4131	59.8741	64.5137
134.94	4.08945	7.60825	13.6991	23.037	35.2897	46.3731	54.4133	59.8755	64.5171
135.04	4.091	7.60199	13.6967	23.0347	35.2854	46.3786	54.407	59.8732	64.5089
135.14	4.08905	7.58752	13.6928	23.0308	35.2815	46.3649	54.4031	59.8751	64.5108
135.24	4.08905	7.59027	13.7006	23.0366	35.2815	46.3641	54.3992	59.8712	64.5081
135.34	4.09003	7.59711	13.7016	23.0415	35.2817	46.36	54.3943	59.8683	64.502
135.44	4.09296	7.6059	13.7135	23.0593	35.2893	46.3669	54.407	59.8704	64.5108
135.54	4.09921	7.59067	13.703	23.0487	35.2838	46.3575	54.4027	59.8658	64.5053
135.64	4.09589	7.59125	13.6996	23.0493	35.2805	46.3542	54.3963	59.8605	64.502
135.74	4.09509	7.59125	13.6977	23.0513	35.2649	46.3444	54.3983	59.8605	64.4962
135.84	4.09686	7.58441	13.6967	23.0444	35.2678	46.3407	54.3973	59.8595	64.4983
135.94	4.0871	7.59027	13.6967	23.0444	35.267	46.3356	54.3914	59.8536	64.4932
136.04	4.08749	7.59262	13.6932	23.0312	35.2643	46.3282	54.3879	59.8493	64.4858
136.14	4.09882	7.58752	13.6987	23.0366	35.2698	46.3298	54.3984	59.8497	64.4874
136.24	4.08905	7.59027	13.6998	23.0261	35.26	46.3239	54.3914	59.8341	64.4874
136.34	4.09433	7.59164	13.6942	23.0341	35.2614	46.3292	54.3967	59.8394	64.486
136.44	4.08221	7.58929	13.6821	23.0376	35.2434	46.326	54.3963	59.839	64.4825
136.54	4.08807	7.58539	13.684	23.0259	35.2551	46.3229	54.3846	59.837	64.4805
136.64	4.08417	7.59125	13.6743	23.0239	35.2446	46.3171	54.3787	59.8304	64.4747
136.74	4.09314	7.59125	13.684	23.0396	35.2532	46.3268	54.3877	59.839	64.4825
136.84	4.08221	7.59125	13.6801	23.0356	35.2493	46.3229	54.3826	59.8351	64.463
136.94	4.08163	7.59653	13.6698	23.0351	35.2487	46.3243	54.3781	59.8345	64.4577
137.04	4.09784	7.60101	13.684	23.0356	35.261	46.33	54.3729	59.8312	64.461
137.14	4.09198	7.60687	13.6899	23.0368	35.2571	46.3229	54.3768	59.8253	64.4669
137.24	4.10077	7.60199	13.685	23.0269	35.2522	46.3141	54.3797	59.8263	64.4483
137.34	4.09296	7.61176	13.6881	23.0151	35.2444	46.3122	54.3719	59.8263	64.4503
137.44	4.09979	7.61859	13.6879	23.0161	35.2512	46.3093	54.3748	59.8265	64.4512
137.54	4.08905	7.60706	13.6772	23.019	35.2495	46.2966	54.373	59.8107	64.4456
137.64	4.091	7.60785	13.6811	23.0229	35.2424	46.3005	54.3699	59.8029	64.4346
137.74	4.09335	7.6102	13.6737	23.0097	35.2331	46.2931	54.3664	59.7993	64.4311
137.84	4.10175	7.60883	13.6821	23.0181	35.2415	46.285	54.3611	59.8077	64.4239
137.94	4.09393	7.61078	13.6743	23.0239	35.2415	46.2975	54.3572	59.8097	64.4309
138.04	4.09238	7.60336	13.6727	23.0282	35.2379	46.296	54.3518	59.8081	64.4223
138.14	4.09393	7.61664	13.6743	23.0259	35.2512	46.2936	54.3525	59.8148	64.4161
138.24	4.09509	7.60687	13.6762	23.0212	35.2368	46.2897	54.3475	59.8116	64.4063
138.34	4.08319	7.61176	13.6647	23.0093	35.2346	46.2888	54.3465	59.8107	64.4014
138.44	4.09686	7.61566	13.6772	23.0249	35.2444	46.2985	54.3582	59.8165	64.4073
138.54	4.08514	7.61761	13.6694	23.0229	35.2366	46.2849	54.3445	59.8068	64.3987
138.64	4.08417	7.60687	13.6684	23.0103	35.2297	46.2831	54.3436	59.8058	64.3907
138.74	4.08417	7.61664	13.6762	23.02	35.2336	46.2858	54.3475	59.8097	64.3907
138.84	4.07733	7.61957	13.6752	23.0229	35.2268	46.2888	54.3359	59.8118	64.3741
138.94	4.06894	7.6268	13.6727	23.0204	35.2235	46.2804	54.3264	59.8081	64.3657
139.04	4.07635	7.62366	13.6684	23.0161	35.2258	46.2897	54.3377	59.796	64.3672
139.14	4.07928	7.62543	13.6772	23.021	35.2288	46.279	54.327	59.7892	64.3655
139.24	4.07147	7.62152	13.6694	23.021	35.2307	46.2751	54.3231	59.7872	64.3565
139.34	4.07498	7.62192	13.6756	23.0304	35.235	46.2794	54.3235	59.7915	64.3569
139.44	4.07635	7.63422	13.6743	23.0278	35.2336	46.2878	54.3279	59.7863	64.3653
139.54	4.07831	7.64008	13.6743	23.0298	35.2297	46.2831	54.3143	59.7757	64.3477
139.64	4.0744	7.64203	13.6754	23.0317	35.2258	46.2878	54.3096	59.7843	64.3477
139.74	4.07245	7.64008	13.6723	23.0161	35.22	46.2722	54.3026	59.7804	64.3411
139.84	4.07635	7.64398	13.6762	23.0278	35.2278	46.2702	54.3104	59.7726	64.3477
[truncated: 4,606 more rows]
