# Supplementary material for: ImmunoPET imaging of Trop2 in patients with solid tumours
Source: EMBO Mol Med. 2024 Apr 2;16(5):6. doi: 10.1038/s44321-024-00059-5 (PMC11099157; doi:10.1038/s44321-024-00059-5)
Supplement: Supplementary file 4 — Source data Fig. 2 [file 44321_2024_59_MOESM4_ESM.zip]

Archive with 19 entries (10 files):
- Figure 2/
- Figure 2/2A/
- Figure 2/2A/T4-0-8.jpg
- Figure 2/2B/
- Figure 2/2B/T4 ROI.xlsx
- Figure 2/2C/
- Figure 2/2C/T4 Biodistribution data.xlsx
- Figure 2/2D/
- Figure 2/2D/T5-0-8.jpg
- Figure 2/2E/
- Figure 2/2E/T5 ROI.xlsx
- Figure 2/2F/
- Figure 2/2F/T5 Biodistribution data.xlsx
- Figure 2/2G/
- Figure 2/2G/T4-T3M-4 TROP2 100.png
- Figure 2/2G/T4-T3M-4 TROP2 2500.png
- Figure 2/2H/
- Figure 2/2H/T5-T3M-4 TROP2 100.png
- Figure 2/2H/T5-T3M-4 TROP2 2500.png
