# Supplementary material for: ImmunoPET imaging of Trop2 in patients with solid tumours
Source: EMBO Mol Med. 2024 Apr 2;16(5):6. doi: 10.1038/s44321-024-00059-5 (PMC11099157; doi:10.1038/s44321-024-00059-5)
Supplement: Supplementary file 4 — Source data Fig. 2 [file 44321_2024_59_MOESM4_ESM.zip › Figure 2/2B/T4 ROI.xlsx]

## Sheet: Sheet1
	[68Ga]Ga-NOTA-T4
	M1	M2	M3	M4
Tumor	5.4	3.4	6.2	3.4
Heart	1.4	1.3	0.994	1.1
Lung	0.683	0.579	0.499	0.822
Liver	1.6	1.5	1.2	1.6
Kidney	74.6	89.3	46.1	77.3
Muscle	0.456	0.424	0.469	0.286
