# Supplementary material for: ImmunoPET imaging of Trop2 in patients with solid tumours
Source: EMBO Mol Med. 2024 Apr 2;16(5):6. doi: 10.1038/s44321-024-00059-5 (PMC11099157; doi:10.1038/s44321-024-00059-5)
Supplement: Supplementary file 4 — Source data Fig. 2 [file 44321_2024_59_MOESM4_ESM.zip › Figure 2/2C/T4 Biodistribution data.xlsx]

## Sheet: Sheet1
	[68Ga]Ga-NOTA-T4
	M1	M2	M3
Blood	1.21054	1.06953	0.920597
Skin	0.890242	1.1841	0.942645
Muscle	0.459489	0.569345	0.424583
Bone	0.882631	0.693847	0.993931
Heart	0.51532	0.398965	0.336467
Lung	1.08634	0.869461	0.633639
Liver	1.95518	1.86114	2.59404
Kidney	165.56	162.528	98.9104
Spleen	0.539255	2.10092	0.444191
Pancreas	0.472621	0.363571	0.353405
Stomach	0.538418	0.592355	0.389842
Intestine	0.338314	0.462031	0.332618
Tumor	3.24027	3.83482	6.32789
Brain	0.563374	0.0859402	0.245526
