# Supplementary material for: ImmunoPET imaging of Trop2 in patients with solid tumours
Source: EMBO Mol Med. 2024 Apr 2;16(5):6. doi: 10.1038/s44321-024-00059-5 (PMC11099157; doi:10.1038/s44321-024-00059-5)
Supplement: Supplementary file 4 — Source data Fig. 2 [file 44321_2024_59_MOESM4_ESM.zip › Figure 2/2E/T5 ROI.xlsx]

## Sheet: Sheet1
	[68Ga]Ga-NOTA-T5
	M1	M2	M3	M4
Tumor	1.7	1.6	2.2	2.9
Heart	0.822	1	1	1.1
Lung	0.544	0.679	0.613	0.622
Liver	1.4	1.3	1.6	1
Kidney	76.3	48	88.5	34.4
Muscle	0.344	0.433	0.195	0.345
