# Supplementary material for: ImmunoPET imaging of Trop2 in patients with solid tumours
Source: EMBO Mol Med. 2024 Apr 2;16(5):6. doi: 10.1038/s44321-024-00059-5 (PMC11099157; doi:10.1038/s44321-024-00059-5)
Supplement: Supplementary file 4 — Source data Fig. 2 [file 44321_2024_59_MOESM4_ESM.zip › Figure 2/2F/T5 Biodistribution data.xlsx]

## Sheet: Sheet1
	[68Ga]Ga-NOTA-T5
	M1	M2	M3	M4
Blood	0.758147	0.732982	0.644678	0.849948
Skin	0.670473	0.965101	0.614505	0.717619
Muscle	0.264555	0.379621	0.211106	0.332775
Bone	0.506394	0.628996	0.512557	0.493218
Heart	0.263212	0.305854	0.273115	0.336214
Lung	0.536614	0.687738	0.672159	0.803244
Liver	2.05838	1.00773	3.2136	1.28724
Kidney	145.184	73.5343	168.737	46.7772
Spleen	0.427398	1.06942	0.476393	1.21802
Pancreas	0.299231	0.308941	0.302694	0.304634
Stomach	0.392613	0.310369	0.336185	0.414197
Intestine	0.204482	0.275144	0.291474	0.334905
Tumor	1.58007	1.34131	1.74363	1.87843
Brain	0.167609	0.090276	0.101571	0.0814134
