# Supplementary material for: ImmunoPET imaging of Trop2 in patients with solid tumours
Source: EMBO Mol Med. 2024 Apr 2;16(5):6. doi: 10.1038/s44321-024-00059-5 (PMC11099157; doi:10.1038/s44321-024-00059-5)
Supplement: Supplementary file 5 — Source data Fig. 3 [file 44321_2024_59_MOESM5_ESM.zip]

Archive with 20 entries (12 files):
- Figure 3/
- Figure 3/3A/
- Figure 3/3A/T4-2.5H-0-5-MIP.png
- Figure 3/3A/T4-45MIN-0-5-MIP .png
- Figure 3/3B/
- Figure 3/3B/T4-50B-2.5H-0-5-MIP.png
- Figure 3/3B/T4-50B-45MIN-0-5-MIP.png
- Figure 3/3C/
- Figure 3/3C/.DS_Store
- Figure 3/3C/T4-200B-2.5H-0-5-MIP.png
- Figure 3/3C/T4-200B-45MIN-0-5-MIP.png
- Figure 3/3D/
- Figure 3/3D/T4-400B-2.5H-0-5-MIP.png
- Figure 3/3D/T4-400B-45MIN-0-5-MIP.png
- Figure 3/3E/
- Figure 3/3E/ROI 45 min.xlsx
- Figure 3/3F/
- Figure 3/3F/ROI 2.5 h.xlsx
- Figure 3/3G/
- Figure 3/3G/Biodistribution data.xlsx
