# Supplementary material for: ImmunoPET imaging of Trop2 in patients with solid tumours
Source: EMBO Mol Med. 2024 Apr 2;16(5):6. doi: 10.1038/s44321-024-00059-5 (PMC11099157; doi:10.1038/s44321-024-00059-5)
Supplement: Supplementary file 5 — Source data Fig. 3 [file 44321_2024_59_MOESM5_ESM.zip › Figure 3/3E/ROI 45 min.xlsx]

## Sheet: Sheet1
	[68Ga]Ga-NOTA-T4 (Non-blocking)						[68Ga]Ga-NOTA-T4 (50 μg)					[68Ga]Ga-NOTA-T4 (200 μg)					[68Ga]Ga-NOTA-T4 (400 μg)
	M1	M2	M3	M4	M5		M1	M2	M3	M4		M1	M2	M3	M4		M1	M2	M3	M4
Tumor	1.4	3.3	2	2.1	1.7		1.7	2	1.4	1.4		1.1	0.793	1.7	1.3		0.603	0.684	0.677	1.3
Heart	0.459	0.53	0.442	0.51	0.523		0.829	0.833	0.679	0.639		0.47	0.394	0.631	0.587		0.405	0.346	0.481	1.1
Lung	0.393	0.412	0.475	0.502	0.436		0.839	0.877	0.595	0.43		0.314	0.292	0.487	0.379		0.402	0.359	0.423	0.609
Liver	0.895	0.946	0.948	1.1	0.981		1	0.885	0.822	0.938		0.62	0.564	0.854	0.796		0.951	0.809	1	1.1
Kidney	54.9	53.3	46.1	52.7	59.8		43.7	42.4	43.3	51.3		26.3	12.3	33.9	32.9		20.3	10.7	19.8	16.2
Muscle	0.115	0.0894	0.149	0.118	0.157		0.179	0.304	0.195	0.248		0.0897	0.113	0.194	0.178		0.138	0.0848	0.134	0.435
