# Supplementary material for: ImmunoPET imaging of Trop2 in patients with solid tumours
Source: EMBO Mol Med. 2024 Apr 2;16(5):6. doi: 10.1038/s44321-024-00059-5 (PMC11099157; doi:10.1038/s44321-024-00059-5)
Supplement: Supplementary file 5 — Source data Fig. 3 [file 44321_2024_59_MOESM5_ESM.zip › Figure 3/3F/ROI 2.5 h.xlsx]

## Sheet: Sheet1
	[68Ga]Ga-NOTA-T4 (Non-blocking)						[68Ga]Ga-NOTA-T4 (50 μg)					[68Ga]Ga-NOTA-T4 (200 μg)					[68Ga]Ga-NOTA-T4 (400 μg)
	M1	M2	M3	M4	M5		M1	M2	M3	M4		M1	M2	M3	M4		M1	M2	M3	M4
Tumor	1.3	3.2	2.1	2	1.8		1.5	1.9	1.3	1		1	0.684	1.6	1.2		0.447	0.525	0.596	1.2
Heart	0.27	0.24	0.262	0.245	0.299		0.372	0.32	0.271	0.328		0.181	0.14	0.284	0.225		0.228	0.158	0.26	0.34
Lung	0.211	0.241	0.293	0.337	0.279		0.477	0.541	0.422	0.223		0.174	0.101	0.289	0.18		0.211	0.197	0.313	0.203
Liver	0.722	0.885	0.876	0.908	0.943		0.941	0.787	0.671	0.693		0.505	0.443	0.68	0.597		0.861	0.687	0.748	0.628
Kidney	52.9	50.2	43.8	51.1	54.2		49.3	47.4	40.7	52.5		26.4	13.8	36	32.1		19.2	10.4	18	15.9
Muscle	0.0698	0.118	0.0397	0.0927	0.0621		0.0604	0.0607	0.0555	0.125		0.0691	0.0174	0.224	0.227		0.0952	0.0189	0.0512	0.103
