# Supplementary material for: ImmunoPET imaging of Trop2 in patients with solid tumours
Source: EMBO Mol Med. 2024 Apr 2;16(5):6. doi: 10.1038/s44321-024-00059-5 (PMC11099157; doi:10.1038/s44321-024-00059-5)
Supplement: Supplementary file 5 — Source data Fig. 3 [file 44321_2024_59_MOESM5_ESM.zip › Figure 3/3G/Biodistribution data.xlsx]

## Sheet: Sheet1
	[68Ga]Ga-NOTA-T4 (Non-blocking)						[68Ga]Ga-NOTA-T4 (50 μg)							[68Ga]Ga-NOTA-T4 (200 μg)							[68Ga]Ga-NOTA-T4 (400 μg)
	M1	M2	M3	M4	M5		M1	M2	M3	M4	M5	M6		M1	M2	M3	M4	M5	M6		M1	M2	M3	M4	M5	M6
Blood	0.829544	1.04306	0.625852	1.26559	0.464995		0.689983	1.97807	1.0356	0.451705	0.66893	0.321781		0.265803	0.367745	0.31632	0.260354	0.993045	0.532815		0.877369	0.488717	1.02494	0.406886	0.313183	0.488905
Skin	1.08392	1.06702	1.0232	0.7588	0.84811		1.31723	1.55901	0.749266	0.59919	1.42827	0.585652		0.775742	1.17	0.309767	0.406045	0.546381	0.650376		0.927534	0.868625	1.12615	0.628691	0.395358	0.628008
Muscle	0.289939	0.287844	0.251316	0.582842	0.232999		0.803746	1.2427	0.299006	0.114921	0.205248	0.149114		0.292797	0.291436	0.20201	0.184845	0.384449	0.19551		0.367527	0.324762	0.400867	0.185864	0.126447	0.132498
Bone	0.789973	0.622246	0.96542	1.8068	1.198		1.90629	2.20028	1.04189	0.52549	0.345539	0.373089		0.442834	1.4778	0.37522	0.294987	2.06628	0.23959		1.16136	1.04119	2.52567	0.21598	0.350257	0.429553
Heart	0.27336	0.292164	0.279211	0.274212	0.284715		0.399761	0.390999	0.342124	0.137625	0.164489	0.12053		0.312256	0.280067	0.125112	0.115415	0.226665	0.143376		0.327741	0.262719	0.312372	0.14873	0.0977122	0.133887
Lung	0.480579	0.547826	0.918648	0.630388	1.1401		2.99324	3.60345	2.70188	0.532092	0.89844	0.344758		0.708048	0.857231	0.829838	0.257249	0.902142	0.514832		0.785057	1.19567	0.922665	0.763525	0.292813	0.349978
Liver	1.69628	3.71553	1.80364	2.12282	3.2435		3.10599	1.50667	2.52226	1.8376	0.781302	0.764153		1.4062	1.15265	1.53373	0.672195	1.04306	0.672096		2.26581	1.56263	2.30789	1.06463	0.779366	0.699489
Kidney	165.141	210.476	171.744	197.259	219.035		212.396	162.167	160.488	105.787	68.6942	63.6019		99.8574	48.5198	69.6489	81.4355	64.1774	33.9241		75.3395	30.0146	56.9768	28.827	70.8627	53.023
Spleen	2.12585	0.733206	1.2089	2.00087	0.894947		0.721721	1.63399	0.581654	0.298709	0.748187	0.670243		0.467479	0.454854	0.209792	0.865958	0.232287	0.414672		0.538837	0.49758	0.605053	0.233306	0.717305	0.515087
Pancreas	0.30527	0.312717	0.267688	0.311504	0.26267		0.424336	0.445788	0.322494	0.16273	0.203503	0.119343		0.301973	0.285212	0.142609	0.112282	0.394414	0.15154		0.304757	0.254546	0.289864	0.205055	0.12836	0.214633
Stomach	0.312726	0.353748	0.267431	0.316212	0.346748		0.493592	0.635021	0.415579	0.248456	0.18981	0.137267		0.319588	0.245632	0.17185	0.129019	0.242405	0.166104		0.323384	0.283582	0.307912	0.209939	0.140941	0.187808
Intestine	0.242705	0.289505	0.236205	0.274083	0.377684		0.386593	0.501996	0.379864	0.152963	0.166825	0.116753		0.283586	0.214777	0.101721	0.106344	0.132979	0.143028		0.250756	0.254585	0.180735	0.156234	0.128404	0.128797
Tumor	2.64229	5.81711	4.51448	3.03611	4.97879		4.36856	5.7194	4.56741	1.57809	2.87913	2.89134		2.68784	2.21391	2.0239	1.87873	1.66475	2.47291		1.07561	1.3122	1.52325	1.66142	1.84701	1.11788
Brain	0.219743	0.211282	0.132365	0.216597	0.281161		0.425994	0.162983	0.160613	0.0723301	0.0536484	0.0574112		0.201585	0.310993	0.077624	0.0492446	0.0579492	0.0572087		0.229647	0.549628	0.185734	0.0272768	0.049639	0.0392896
