# Supplementary material for: ImmunoPET imaging of Trop2 in patients with solid tumours
Source: EMBO Mol Med. 2024 Apr 2;16(5):6. doi: 10.1038/s44321-024-00059-5 (PMC11099157; doi:10.1038/s44321-024-00059-5)
Supplement: Supplementary file 6 — Source data Fig. 4 [file 44321_2024_59_MOESM6_ESM.zip]

Archive with 11 entries (5 files):
- Figure 4/
- Figure 4/4A/
- Figure 4/4A/ABDT4-BLOCK-0-8.jpg
- Figure 4/4B/
- Figure 4/4B/ROI.xlsx
- Figure 4/4C/
- Figure 4/4C/Biodistribution data.xlsx
- Figure 4/4D/
- Figure 4/4D/ROI.xlsx
- Figure 4/4E/
- Figure 4/4E/Tumor-to-organ ratios.xlsx
