# Supplementary material for: ImmunoPET imaging of Trop2 in patients with solid tumours
Source: EMBO Mol Med. 2024 Apr 2;16(5):6. doi: 10.1038/s44321-024-00059-5 (PMC11099157; doi:10.1038/s44321-024-00059-5)
Supplement: Supplementary file 6 — Source data Fig. 4 [file 44321_2024_59_MOESM6_ESM.zip › Figure 4/4B/ROI.xlsx]

## Sheet: Sheet1
	[68Ga]Ga-NOTA-T4 (ABDT4-blocking)
	M1	M2	M3	M4
Tumor	0.447	0.671	0.527	0.575
Heart	0.411	0.603	0.415	0.488
Lung	0.318	0.559	0.313	0.367
Liver	0.925	1.2	0.83	0.907
Kidney	37.2	56.8	27.4	39.4
Muscle	0.123	0.157	0.124	0.0702
