# Supplementary material for: ImmunoPET imaging of Trop2 in patients with solid tumours
Source: EMBO Mol Med. 2024 Apr 2;16(5):6. doi: 10.1038/s44321-024-00059-5 (PMC11099157; doi:10.1038/s44321-024-00059-5)
Supplement: Supplementary file 6 — Source data Fig. 4 [file 44321_2024_59_MOESM6_ESM.zip › Figure 4/4C/Biodistribution data.xlsx]

## Sheet: Sheet1
	[68Ga]Ga-NOTA-T4 (ABDT4-blocking)
	M1	M2	M3	M4
Blood	0.720133	1.01145	1.15151	0.6125
Skin	0.917016	1.32049	0.827422	0.685938
Muscle	0.265956	0.336937	0.34841	0.168897
Bone	0.686737	0.633382	0.434962	0.662237
Heart	0.286601	0.255561	0.20162	0.187199
Lung	0.610011	0.817688	0.887373	0.509716
Liver	2.65327	2.34619	2.39854	1.58651
Kidney	123.104	195.238	97.701	122.559
Spleen	0.403564	1.31495	0.306342	0.902278
Pancreas	0.269056	0.205291	0.246148	7.62349e-07
Stomach	0.386255	0.450097	0.299429	0.235588
Intestine	0.374088	0.282672	0.248535	0.187497
Tumor	0.810276	0.717118	0.564123	0.59528
Brain	0.323274	0.0995618	0.161078	0.0790333
