# Supplementary material for: ImmunoPET imaging of Trop2 in patients with solid tumours
Source: EMBO Mol Med. 2024 Apr 2;16(5):6. doi: 10.1038/s44321-024-00059-5 (PMC11099157; doi:10.1038/s44321-024-00059-5)
Supplement: Supplementary file 6 — Source data Fig. 4 [file 44321_2024_59_MOESM6_ESM.zip › Figure 4/4D/ROI.xlsx]

## Sheet: Sheet1
	Non-blocking						ABDT4-blocking
	M1	M2	M3	M4	M5		M1	M2	M3	M4
Tumor	1.4	3.3	2	2.1	1.7		0.447	0.671	0.527	0.575
Heart	0.459	0.53	0.442	0.51	0.523		0.411	0.603	0.415	0.488
Lung	0.393	0.412	0.475	0.502	0.436		0.318	0.559	0.313	0.367
Liver	0.895	0.946	0.948	1.1	0.981		0.925	1.2	0.83	0.907
Kidney	54.9	53.3	46.1	52.7	59.8		37.2	56.8	27.4	39.4
Muscle	0.115	0.0894	0.149	0.118	0.157		0.123	0.157	0.124	0.0702
