# Supplementary material for: ImmunoPET imaging of Trop2 in patients with solid tumours
Source: EMBO Mol Med. 2024 Apr 2;16(5):6. doi: 10.1038/s44321-024-00059-5 (PMC11099157; doi:10.1038/s44321-024-00059-5)
Supplement: Supplementary file 6 — Source data Fig. 4 [file 44321_2024_59_MOESM6_ESM.zip › Figure 4/4E/Tumor-to-organ ratios.xlsx]

## Sheet: Sheet1
	Non-blocking						ABDT4-blocking
	M1	M2	M3	M4	M5		M1	M2	M3	M4
TMR	12.1739	36.9128	13.4228	17.7966	10.828		3.63415	4.27389	4.25	8.19088
THR	3.05011	6.22642	4.52489	4.11765	3.25048		1.08759	1.11277	1.26988	1.17828
TLR	1.56425	3.48837	2.1097	1.90909	1.73293		0.483243	0.559167	0.63494	0.633958
TKR	0.0255009	0.0619137	0.0433839	0.0398482	0.0284281		0.0120161	0.0118134	0.0192336	0.0145939
