# Supplementary material for: ImmunoPET imaging of Trop2 in patients with solid tumours
Source: EMBO Mol Med. 2024 Apr 2;16(5):6. doi: 10.1038/s44321-024-00059-5 (PMC11099157; doi:10.1038/s44321-024-00059-5)
Supplement: Supplementary file 7 — Source data Fig. 5 [file 44321_2024_59_MOESM7_ESM.zip]

Archive with 21 entries (16 files):
- Figure 5/
- Figure 5/5A/
- Figure 5/5A/15 s.png
- Figure 5/5A/2 min.png
- Figure 5/5A/25 s.png
- Figure 5/5A/45 s.png
- Figure 5/5A/5 min.png
- Figure 5/5A/60 min.png
- Figure 5/5B/
- Figure 5/5B/ROI.xlsx
- Figure 5/5C/
- Figure 5/5C/15 s.png
- Figure 5/5C/16 s.png
- Figure 5/5C/17 s.png
- Figure 5/5C/18 s.png
- Figure 5/5C/19 s.png
- Figure 5/5C/20 s.png
- Figure 5/5C/23 s.png
- Figure 5/5C/25 s.png
- Figure 5/5D/
- Figure 5/5D/Kidney.xlsx
