# Supplementary material for: ImmunoPET imaging of Trop2 in patients with solid tumours
Source: EMBO Mol Med. 2024 Apr 2;16(5):6. doi: 10.1038/s44321-024-00059-5 (PMC11099157; doi:10.1038/s44321-024-00059-5)
Supplement: Supplementary file 7 — Source data Fig. 5 [file 44321_2024_59_MOESM7_ESM.zip › Figure 5/5B/ROI.xlsx]

## Sheet: Sheet1
Time (min)	Brain	Heart	Lung	Liver	Pancreas	Spleen	Large intestine	Kidney	Bladder	Bone	Muscle
0	0	0	0	0	0	0	0	0	0	0	0
0	0	0.02	0.2	0	0	0	0	0	0	0	0
0	0	4.74	3.08	0.07	0	0	0	0	0	0	0
0	0.3	42.85	4.35	0.08	0.29	0.37	0.33	2.23	0.01	0	0.01
0	1.52	20.88	1.44	0.29	1.42	1.81	2.42	8.6	0.04	0.02	0.11
0	0.8	8.12	0.99	1.28	1.76	2.26	2.2	8.23	0.04	0.11	0.28
1	0.44	9.46	1.23	2.94	1.48	1.78	1.53	7.31	0.07	0.23	0.3
1	0.41	8.58	0.87	4.1	1.25	1.33	1.22	7.52	0.02	0.27	0.27
1	0.38	6.02	0.73	4.84	1.3	1.25	1.16	6.83	0.05	0.3	0.36
1	0.35	5.82	0.82	5.15	1.2	1.26	1.36	7.21	0.02	0.34	0.29
1	0.3	6.89	0.89	5.12	0.83	1.34	1.33	7.08	0.04	0.34	0.34
1	0.3	7.22	0.96	4.78	0.97	0.9	0.99	6.96	0.06	0.35	0.37
1	0.39	8.4	1.05	4.05	1.37	1.03	1.16	7.67	0.1	0.28	0.4
1	0.36	8.38	1.01	3.76	1.12	1.14	1.38	8.32	0.06	0.24	0.32
1	0.37	7.64	1.01	3.43	1.18	1.2	1.39	8.22	0.1	0.34	0.34
1	0.41	8	0.98	3.56	0.94	0.88	1.5	9.14	0.05	0.34	0.34
1	0.37	7.62	0.94	3.47	1.03	1.13	1.31	8.52	0.11	0.28	0.37
1	0.36	7.53	0.94	3.63	1.01	1.2	1.28	9.04	0.04	0.34	0.34
2	0.33	7.37	0.91	3.47	1.07	0.91	1.41	9.55	0.03	0.33	0.34
2	0.34	7.23	0.98	3.45	1	1.2	1.08	9.63	0.04	0.32	0.34
2	0.34	7.14	0.93	3.37	1.35	1.44	1.08	10.17	0.05	0.3	0.35
2	0.32	7.26	0.91	3.44	1.14	1.09	1.38	9.72	0.05	0.33	0.37
2	0.3	6.77	0.89	3.34	1.05	1.22	1.27	10.85	0.05	0.33	0.33
2	0.32	6.48	0.82	3.23	1.12	1.17	1.22	12.2	0.05	0.33	0.35
3	0.32	6.28	0.8	3.11	1.14	1.15	1.21	13.26	0.06	0.3	0.34
3	0.29	5.88	0.75	2.97	1.04	1.22	1.31	14.45	0.05	0.3	0.33
4	0.26	5.76	0.73	2.88	1.17	1.17	1.13	15.52	0.06	0.29	0.33
4	0.26	5.44	0.71	2.82	1.03	1.14	1.15	16.51	0.06	0.28	0.32
5	0.26	5.15	0.68	2.75	1.17	1.18	1.04	17.26	0.05	0.27	0.34
5	0.26	5.11	0.65	2.66	1.08	1.19	1.22	18.13	0.04	0.32	0.3
6	0.25	4.99	0.67	2.59	1.08	1.06	1.04	19.21	0.06	0.26	0.33
6	0.26	4.7	0.63	2.48	1.03	1.05	1.07	19.75	0.04	0.31	0.33
7	0.24	4.58	0.6	2.46	0.94	1.02	1.03	20.28	0.04	0.27	0.3
7	0.21	4.31	0.59	2.41	1.03	1.06	0.93	20.94	0.06	0.25	0.28
8	0.21	4.22	0.58	2.32	1.06	1.13	0.93	21.45	0.05	0.28	0.3
8	0.21	4.19	0.56	2.3	1.02	0.94	0.93	22.21	0.04	0.23	0.28
9	0.2	4.11	0.52	2.24	0.86	1.03	0.93	22.59	0.04	0.27	0.32
9	0.21	3.85	0.52	2.19	0.87	0.88	0.86	23.37	0.05	0.25	0.29
10	0.19	3.8	0.48	2.18	0.99	0.97	0.79	24.21	0.05	0.25	0.32
10	0.19	3.55	0.48	2.1	0.92	0.91	0.79	24.98	0.08	0.24	0.31
11	0.19	3.52	0.5	2.08	0.89	0.89	0.78	25.45	0.09	0.25	0.31
11	0.19	3.34	0.47	2	0.82	0.93	0.73	26.18	0.1	0.25	0.29
12	0.18	3.23	0.46	1.99	0.8	0.92	0.68	26.37	0.11	0.24	0.29
13	0.17	3.06	0.43	1.89	0.8	0.86	0.68	27.3	0.17	0.22	0.29
14	0.16	2.89	0.4	1.83	0.83	0.78	0.62	28.63	0.26	0.23	0.28
15	0.15	2.72	0.39	1.75	0.79	0.78	0.65	29.41	0.41	0.21	0.27
16	0.14	2.6	0.37	1.7	0.72	0.8	0.65	29.7	0.71	0.21	0.28
17	0.13	2.46	0.38	1.67	0.68	0.7	0.58	30.54	1.95	0.21	0.28
18	0.13	2.41	0.34	1.61	0.64	0.72	0.59	31.19	2.54	0.19	0.29
19	0.13	2.27	0.33	1.56	0.63	0.67	0.59	31.68	2.76	0.18	0.28
20	0.12	2.11	0.32	1.51	0.68	0.62	0.62	31.97	3.67	0.18	0.28
21	0.12	2.02	0.32	1.49	0.6	0.63	0.52	31.99	3.99	0.2	0.28
22	0.11	1.93	0.29	1.43	0.58	0.6	0.48	32.77	4.41	0.18	0.27
23	0.11	1.87	0.28	1.41	0.53	0.55	0.55	32.61	5.57	0.18	0.25
24	0.1	1.82	0.27	1.38	0.54	0.53	0.6	32.36	6.24	0.17	0.26
25	0.09	1.76	0.26	1.34	0.52	0.53	0.5	33.26	6.41	0.16	0.24
26	0.1	1.62	0.25	1.31	0.48	0.52	0.51	32.98	7.77	0.16	0.25
27	0.1	1.57	0.24	1.31	0.45	0.5	0.51	33.38	8.08	0.16	0.26
28	0.09	1.5	0.24	1.24	0.46	0.48	0.51	33.54	8.3	0.16	0.24
29	0.08	1.42	0.22	1.22	0.46	0.46	0.5	33.44	9.45	0.16	0.25
30	0.09	1.43	0.22	1.2	0.41	0.45	0.51	34.03	11.32	0.15	0.25
31	0.07	1.36	0.21	1.17	0.43	0.43	0.49	34.1	11.42	0.15	0.25
32	0.02	1.3	0.21	1.14	0.41	0.43	0.53	34.17	12.36	0.15	0.24
33	0.02	1.28	0.2	1.13	0.38	0.41	0.51	34.53	12.9	0.15	0.22
34	0.02	1.21	0.19	1.13	0.38	0.37	0.54	34.49	12.88	0.15	0.23
35	0.01	1.15	0.2	1.14	0.35	0.4	0.5	34.98	13.98	0.14	0.24
36	0.02	1.14	0.19	1.08	0.36	0.35	0.44	35.18	14.45	0.15	0.22
37	0.01	1.1	0.19	1.07	0.38	0.38	0.47	35.05	15.77	0.13	0.22
38	0.02	1.05	0.17	1.06	0.33	0.35	0.47	35.68	15.77	0.14	0.22
39	0.01	1.01	0.16	1.03	0.4	0.37	0.43	36.07	15.88	0.13	0.22
40	0.01	0.94	0.17	1.03	0.35	0.38	0.47	36.21	16.43	0.12	0.22
41	0.01	0.96	0.16	0.99	0.32	0.33	0.45	35.91	16.32	0.13	0.2
42	0.01	0.93	0.16	0.99	0.33	0.31	0.43	36.11	16.47	0.12	0.2
43	0.01	0.88	0.16	0.99	0.29	0.35	0.42	37.03	17.01	0.12	0.2
44	0.01	0.88	0.16	0.98	0.31	0.31	0.39	37.22	17.01	0.12	0.2
45	0.01	0.89	0.15	0.93	0.31	0.3	0.45	37.66	17.19	0.12	0.22
46	0.01	0.81	0.14	0.94	0.28	0.32	0.45	38.67	17.39	0.12	0.2
47	0	0.86	0.14	0.93	0.24	0.3	0.42	38.67	16.96	0.12	0.21
48	0	0.77	0.14	0.91	0.28	0.28	0.41	38.63	17.12	0.12	0.19
49	0	0.73	0.14	0.92	0.25	0.28	0.4	38.77	16.64	0.11	0.18
50	0	0.72	0.13	0.9	0.3	0.27	0.36	38.38	16.56	0.12	0.2
51	0	0.72	0.14	0.9	0.21	0.27	0.39	38.86	16.33	0.12	0.19
52	0	0.71	0.13	0.88	0.27	0.26	0.39	38.66	16.04	0.11	0.18
53	0	0.69	0.12	0.89	0.22	0.27	0.41	38.99	16.13	0.1	0.19
54	0	0.69	0.12	0.88	0.25	0.25	0.37	38.64	15.93	0.11	0.18
55	0	0.63	0.11	0.87	0.25	0.25	0.35	38.42	15.53	0.1	0.18
56	0	0.64	0.12	0.88	0.26	0.28	0.39	39	15.7	0.11	0.18
57	0	0.63	0.1	0.86	0.26	0.22	0.39	39.24	15.5	0.1	0.17
58	0	0.56	0.11	0.84	0.25	0.27	0.33	40.01	15.22	0.12	0.18
59	0	0.58	0.1	0.84	0.23	0.24	0.37	40.16	15.5	0.09	0.17
