# Supplementary material for: ImmunoPET imaging of Trop2 in patients with solid tumours
Source: EMBO Mol Med. 2024 Apr 2;16(5):6. doi: 10.1038/s44321-024-00059-5 (PMC11099157; doi:10.1038/s44321-024-00059-5)
Supplement: Supplementary file 7 — Source data Fig. 5 [file 44321_2024_59_MOESM7_ESM.zip › Figure 5/5D/Kidney.xlsx]

## Sheet: Sheet1
Time (s)	Kidney
0	0
1	0
2	0
3	0
4	0
5	0
6	0.01
7	0.01
8	0
9	0
10	0.01
11	0
12	0
13	0
14	0.01
15	0.19
16	0.89
17	1.91
18	3.63
19	5.24
20	7.69
21	8.45
22	9.76
23	9.98
24	9.68
25	9.4
26	8.89
27	8.54
28	8.26
29	7.8
