# Supplementary material for: ImmunoPET imaging of Trop2 in patients with solid tumours
Source: EMBO Mol Med. 2024 Apr 2;16(5):6. doi: 10.1038/s44321-024-00059-5 (PMC11099157; doi:10.1038/s44321-024-00059-5)
Supplement: Supplementary file 8 — Source data Fig. 6 [file 44321_2024_59_MOESM8_ESM.zip]

Archive with 15 entries (10 files):
- Figure 6/
- Figure 6/6A–C/
- Figure 6/6A–C/6A.png
- Figure 6/6A–C/6B.png
- Figure 6/6A–C/6C.png
- Figure 6/6D–F/
- Figure 6/6D–F/6D.png
- Figure 6/6D–F/6E.png
- Figure 6/6D–F/6F.png
- Figure 6/6G/
- Figure 6/6G/H&E 100.png
- Figure 6/6G/H&E 2500.png
- Figure 6/6H/
- Figure 6/6H/IHC 100.png
- Figure 6/6H/IHC 2500.png
