# Supplementary material for: ImmunoPET imaging of Trop2 in patients with solid tumours
Source: EMBO Mol Med. 2024 Apr 2;16(5):6. doi: 10.1038/s44321-024-00059-5 (PMC11099157; doi:10.1038/s44321-024-00059-5)
Supplement: Supplementary file 9 — Source data Fig. 7 [file 44321_2024_59_MOESM9_ESM.zip]

Archive with 13 entries (9 files):
- Figure 7/
- Figure 7/7A–C/
- Figure 7/7A–C/7A.png
- Figure 7/7A–C/7B.png
- Figure 7/7A–C/7C.png
- Figure 7/7D–F/
- Figure 7/7D–F/7D.png
- Figure 7/7D–F/7E.png
- Figure 7/7D–F/7F.png
- Figure 7/7G H/
- Figure 7/7G H/7G.jpg
- Figure 7/7G H/7H.jpg
- Figure 7/7G H/hilar lymph node tissue.jpg
