# Supplementary material for: ImmunoPET imaging of Trop2 in patients with solid tumours
Source: EMBO Mol Med. 2024 Apr 2;16(5):6. doi: 10.1038/s44321-024-00059-5 (PMC11099157; doi:10.1038/s44321-024-00059-5)
Supplement: Supplementary file 10 — Source data Fig. 8 [file 44321_2024_59_MOESM10_ESM.zip]

Archive with 19 entries (14 files):
- Figure 8/
- Figure 8/8A–C/
- Figure 8/8A–C/8A.png
- Figure 8/8A–C/8B.png
- Figure 8/8A–C/8C.png
- Figure 8/8D–F/
- Figure 8/8D–F/8D PET.jpg
- Figure 8/8D–F/8D PET_CT.jpg
- Figure 8/8D–F/8E PET.jpg
- Figure 8/8D–F/8E PET_CT.jpg
- Figure 8/8D–F/8F PET.jpg
- Figure 8/8D–F/8F PET_CT.jpg
- Figure 8/8D–F/MIP.jpg
- Figure 8/8G/
- Figure 8/8G/H&E_1000.jpg
- Figure 8/8G/H&E_200.jpg
- Figure 8/8H/
- Figure 8/8H/TROP2_1000.jpg
- Figure 8/8H/TROP2_200.jpg
