# Supplementary material for: ImmunoPET imaging of Trop2 in patients with solid tumours
Source: EMBO Mol Med. 2024 Apr 2;16(5):6. doi: 10.1038/s44321-024-00059-5 (PMC11099157; doi:10.1038/s44321-024-00059-5)
Supplement: Supplementary file 11 — Appendix and EV Figure Source Data [file 44321_2024_59_MOESM11_ESM.zip]

Archive with 6 entries (4 files):
- Figure EV4 Source Data/
- Figure EV4 Source Data/blue arrows.png
- Figure EV4 Source Data/green arrows.png
- Figure EV4 Source Data/orange arrows.png
- Appendix Figure 2A Source Data/
- Appendix Figure 2A Source Data/ABDT4.jpg
